# Supplementary material for: The potential role of gut microbiota in the occurrence and development of endometriosis
Source: Front Cell Infect Microbiol. 2024 Oct 31;14:1454931. doi: 10.3389/fcimb.2024.1454931 (PMC11560877; doi:10.3389/fcimb.2024.1454931)
Supplement: Supplementary file 1 [file Table1.xlsx]

## Sheet: Fig. 1
Alpha diversity							Beta diversity
Sample	Shannon	Simpson	Pielou_e	Goods_coverage			Row.names	PCoA1	PCoA2	sample	group
CTL01	6.68331	0.910985	0.692393	0.99934			CTL01	0.061765	0.0270037	CTL01	CTL
CTL02	6.90169	0.937962	0.705433	0.999171			CTL02	-0.113621	0.193865	CTL02	CTL
CTL03	6.68382	0.941405	0.692626	0.999645			CTL03	-0.210293	-0.257814	CTL03	CTL
CTL04	7.01668	0.925606	0.712476	0.999393			CTL04	-0.064416	0.0268414	CTL04	CTL
CTL05	6.48187	0.902367	0.685095	0.999675			CTL05	0.0779224	-0.0195334	CTL05	CTL
CTL06	7.10502	0.943217	0.719263	0.999297			CTL06	-0.151362	0.0135674	CTL06	CTL
CTL07	6.94516	0.935574	0.717513	0.999462			CTL07	-0.0917389	0.0765682	CTL07	CTL
CTL08	7.09542	0.955128	0.727546	0.999283			CTL08	-0.300023	-0.0954105	CTL08	CTL
CTL09	6.69853	0.951794	0.717696	0.999754			CTL09	-0.273473	-0.0885296	CTL09	CTL
CTL10	6.35752	0.886508	0.675764	0.999824			CTL10	0.142663	-0.0184284	CTL10	CTL
CTL11	7.10808	0.925829	0.722032	0.999197			CTL11	-0.0419941	0.141114	CTL11	CTL
CTL12	6.50314	0.919033	0.677587	0.999506			CTL12	-0.0400853	0.122097	CTL12	CTL
CTL13	6.91382	0.927963	0.710906	0.999529			CTL13	-0.0899123	0.0135615	CTL13	CTL
CTL14	6.50218	0.932538	0.691265	0.999658			CTL14	-0.12991	0.114983	CTL14	CTL
CTL15	7.05824	0.936093	0.719335	0.999363			CTL15	-0.140975	0.0519436	CTL15	CTL
CTL16	7.50037	0.969923	0.75383	0.999267			CTL16	-0.30508	-0.181459	CTL16	CTL
CTL17	6.22979	0.935139	0.67378	0.999552			CTL17	-0.183382	0.162356	CTL17	CTL
CTL18	6.97811	0.930009	0.724602	0.999771			CTL18	-0.121606	0.0887957	CTL18	CTL
EMT01	6.58628	0.905799	0.694343	0.999711			EMT01	0.0457657	-0.00979668	EMT01	EMT
EMT02	6.82663	0.913049	0.696462	0.99938			EMT02	0.056185	0.0278598	EMT02	EMT
EMT03	6.14047	0.869912	0.652693	0.999804			EMT03	0.163691	-0.0430556	EMT03	EMT
EMT04	6.72053	0.903937	0.698931	0.999635			EMT04	0.0854967	0.0176413	EMT04	EMT
EMT05	5.69853	0.86059	0.628518	0.999804			EMT05	0.160436	-0.0400907	EMT05	EMT
EMT06	6.39487	0.882781	0.662781	0.999655			EMT06	0.151649	-0.0400167	EMT06	EMT
EMT07	6.44654	0.886664	0.669886	0.999811			EMT07	0.15241	-0.0381016	EMT07	EMT
EMT08	6.6231	0.899551	0.682471	0.999502			EMT08	0.0914421	-0.0308895	EMT08	EMT
EMT09	6.44209	0.901538	0.672236	0.999675			EMT09	0.0944648	-0.0113159	EMT09	EMT
EMT10	6.79519	0.898729	0.693186	0.999572			EMT10	0.129478	-0.0148599	EMT10	EMT
EMT11	6.7638	0.908777	0.695895	0.999459			EMT11	0.0735733	0.00377069	EMT11	EMT
EMT12	6.59666	0.889236	0.678164	0.999642			EMT12	0.154296	-0.040039	EMT12	EMT
EMT13	6.31545	0.884209	0.665116	0.999725			EMT13	0.135904	-0.0410817	EMT13	EMT
EMT14	6.78405	0.900329	0.695071	0.999685			EMT14	0.125702	-0.0104562	EMT14	EMT
EMT15	6.55502	0.910287	0.691859	0.999784			EMT15	0.0629275	0.0329158	EMT15	EMT
EMT16	6.55505	0.902329	0.689368	0.999681			EMT16	0.0567988	-0.0417738	EMT16	EMT
EMT17	6.18158	0.87678	0.655899	0.999754			EMT17	0.139785	-0.0399094	EMT17	EMT
EMT18	6.30295	0.889621	0.662759	0.999678			EMT18	0.095518	-0.0523231	EMT18	EMT

## Sheet: Fig. 2
Phylum
Taxid	CTL01	CTL02	CTL03	CTL04	CTL05	CTL06	CTL07	CTL08	CTL09	CTL10	CTL11	CTL12	CTL13	CTL14	CTL15	CTL16	CTL17	CTL18	EMT01	EMT02	EMT03	EMT04	EMT05	EMT06	EMT07	EMT08	EMT09	EMT10	EMT11	EMT12	EMT13	EMT14	EMT15	EMT16	EMT17	EMT18
Proteobacteria	48.7363	42.1994	37.1998	44.0363	50.0643	39.3073	41.1673	32.7544	33.6236	55.1585	44.3389	43.6152	42.836	43.1505	41.2115	31.2013	37.7735	41.7034	50.3433	49.2986	59.5133	51.5282	60.0109	57.7427	54.3664	51.4869	51.3508	54.3768	49.9085	55.6468	55.8093	52.2747	47.344	51.4038	56.8332	55.1313
Bacteroidota	25.6776	28.7144	29.4278	16.724	21.5031	20.3127	27.5124	24.0532	21.7666	16.5702	24.2381	24.4744	15.7799	16.8217	17.9489	24.3512	25.8166	22.4236	20.2298	18.7946	14.983	18.5594	14.3275	17.7448	16.1258	18.5456	16.1017	18.3926	20.1098	18.3827	17.5399	18.4822	17.4393	16.2689	16.2332	15.6038
Firmicutes_A	14.4578	16.1151	24.6889	24.3001	17.7674	26.4291	18.0367	33.0781	34.2379	13.3117	18.6945	18.032	28.1283	28.0746	29.1577	24.4868	23.515	24.7747	16.2429	17.1112	12.2118	16.6479	13.2063	12.8185	14.8095	17.5443	13.1573	13.7421	16.1244	12.8173	13.8107	14.6131	15.0412	18.3229	13.7272	17.2556
Actinobacteriota	4.58806	6.54812	3.6572	6.4663	4.55192	8.01278	6.08649	4.4754	4.1211	6.07722	5.89778	4.62498	6.87998	6.26586	5.2427	7.47341	8.33864	4.71238	4.8977	7.51107	5.56587	6.43293	5.3987	5.22865	5.89146	6.40815	11.2887	5.68474	5.89671	5.97258	6.1622	6.26566	6.86981	6.8681	6.70973	5.7169
Firmicutes_D	2.67298	2.83966	2.65875	3.4912	2.64851	2.72024	2.96391	2.20229	2.83178	3.67475	3.27238	2.83128	3.21648	2.9164	3.13683	8.8861	2.12737	2.25964	3.91544	2.84623	3.23354	2.82463	3.84602	2.75192	4.33612	2.90668	4.90404	3.13641	4.33781	3.01004	3.16933	4.74917	9.59246	3.50026	2.7123	3.14108
Gemmatimonadota	0.60565	0.814712	0.385765	0.829792	0.972025	0.571621	1.1275	0.586827	0.185635	1.46178	0.759356	1.13929	0.477263	0.433062	0.703083	0.382817	0.68344	0.335389	0.880294	0.84846	1.03622	1.03922	0.298984	0.862948	1.11433	0.887127	0.799352	1.67298	0.410058	1.28275	0.87886	0.941033	1.02142	0.441351	0.58169	0.517872
Firmicutes_C	1.03197	0.277205	0.102114	1.68319	0.040642	0.171486	0.280188	1.00503	1.36357	0.267316	0.132802	0.213617	0.053776	0.074432	0.452948	1.58547	0.033502	0.48445	0.350078	0.405638	0.182266	0.020444	0.176672	0.200448	0.18516	0.023522	0.101184	0.108152	0.230446	0.173069	0.203597	0.084625	0.471424	0.709557	0.226589	0.38925
Acidobacteriota	0.419557	0.270444	0.393329	0.438508	0.616406	0.474109	0.327448	0.290041	0.506278	1.01513	0.503967	0.369592	0.789836	0.517644	0.432666	0.291348	0.536031	0.365878	0.723948	0.469864	0.705438	0.541756	0.472259	0.411089	0.710342	0.329312	0.650949	0.591456	0.477837	0.522601	0.281642	0.460362	0.47484	0.288576	0.432886	0.409559
Myxococcota_A_473307	0.287599	0.446232	0.181536	0.357552	0.460611	0.349697	0.155285	0.134903	0.145133	0.544784	0.309872	0.474705	0.241992	0.240214	0.425906	0.213429	0.087105	0.193103	0.571001	0.642261	0.344281	0.654196	0.411103	0.231025	0.680043	0.396519	0.202368	0.615114	0.352447	0.369893	0.352901	0.172636	0.341612	0.485486	0.591836	0.396019
Desulfobacterota_I	0.260531	0.226497	0.34038	0.384538	0.298042	0.416947	0.509739	0.377728	0.415148	0.311305	0.360949	0.454361	0.36635	0.314646	0.395484	0.271021	0.17421	0.243919	0.108762	0.300848	0.364532	0.361171	0.394115	0.465448	0.245758	0.420041	0.158521	0.216304	0.162668	0.481879	0.285036	0.236951	0.348444	0.529621	0.273936	0.426483
Genus
Taxid	CTL01	CTL02	CTL03	CTL04	CTL05	CTL06	CTL07	CTL08	CTL09	CTL10	CTL11	CTL12	CTL13	CTL14	CTL15	CTL16	CTL17	CTL18	EMT01	EMT02	EMT03	EMT04	EMT05	EMT06	EMT07	EMT08	EMT09	EMT10	EMT11	EMT12	EMT13	EMT14	EMT15	EMT16	EMT17	EMT18
Paraburkholderia_580243	31.5503	25.6547	24.2316	29.292	33.8811	24.7755	27.0359	21.0034	21.4325	36.8579	29.5551	29.4835	28.2401	25.8615	26.6003	16.4735	24.9937	28.4955	34.0444	31.8987	39.6145	34.0535	39.4211	37.0324	36.5921	34.5739	33.6869	35.7143	33.1666	36.1926	36.493	34.8562	32.8669	33.8246	37.9454	35.4857
Sphingomonas_L_486704	13.9139	11.1995	9.75922	12.6443	13.5756	12.2004	11.3202	8.0318	8.70062	15.7028	12.5818	12.5905	12.3321	11.7475	12.7381	7.34165	10.6449	11.7304	13.9441	14.5766	16.9194	14.3367	18.5367	17.3721	17.1495	15.2415	15.0625	15.7331	15.1845	16.4308	16.564	14.4993	12.6673	14.5419	16.2256	16.8175
Prevotella	8.42452	1.91054	1.6863	3.0234	11.1459	2.74212	2.81679	3.23186	1.6966	2.31718	3.19039	2.01881	2.48364	2.38562	2.07838	3.48073	2.01469	2.32288	2.20636	2.54825	2.60676	4.02548	2.27365	2.99179	2.73739	7.34951	2.94774	3.34981	6.18001	2.86809	2.95798	2.5246	4.19056	3.02267	2.38184	3.14066
Phocaeicola_A_858004	6.39879	14.9037	3.18904	3.17912	2.0272	5.81447	8.5829	11.1569	3.43378	3.28362	7.06935	11.3964	2.53974	4.80197	3.72675	6.84704	11.1115	6.60208	2.71553	4.92966	1.81455	3.12752	2.97978	2.51144	2.21724	1.59346	1.93539	2.53001	3.38631	2.31799	3.94771	2.90596	2.06469	3.10914	2.62785	2.62843
Faecalibacterium	1.5156	2.78856	2.75359	4.7516	2.98118	6.69017	6.55359	13.6489	11.3746	1.21756	2.63571	2.49272	9.29867	13.6606	9.13583	8.36409	7.90321	5.93252	4.50916	2.72269	1.6976	2.58644	2.17383	1.50913	1.89833	2.98727	2.16615	1.56115	2.63978	1.41887	1.91597	1.72374	2.11058	2.96252	1.78917	4.29971
Bifidobacterium_388775	1.77436	4.38633	1.82719	2.90565	2.15763	5.39889	3.10075	2.47359	2.23509	2.82322	3.3128	3.08978	3.93866	3.00795	2.34242	4.23372	6.80001	3.06725	2.39537	5.03963	2.34646	3.86047	2.56941	2.63247	2.20206	2.30543	9.6025	2.27112	2.53204	3.06537	3.4211	2.86019	4.27468	3.68059	3.39198	2.51253
Bacteroides_H	2.08118	3.69672	20.0564	2.3777	1.27073	4.6679	7.5266	4.26989	11.4263	1.97474	5.03806	2.60094	2.39387	3.56498	3.14209	6.12358	9.24874	2.97374	3.35583	2.37761	1.9994	2.98937	1.36419	2.23912	1.88694	2.40338	1.82745	2.25935	2.58206	2.13589	2.79365	1.60552	2.46616	2.9362	2.03891	1.21887
Lactobacillus	1.28641	1.48472	1.59238	1.81556	1.41233	1.81076	1.37432	1.17422	1.29827	2.03181	1.36567	1.30234	1.88891	1.44443	1.64083	1.95261	1.05617	1.25309	1.60077	1.46373	1.70515	1.71918	1.97789	1.44105	2.55515	1.59723	1.97261	1.77297	1.86632	1.45681	1.29972	2.30722	8.07907	1.53765	1.44625	1.45442
Paramuribaculum	1.41949	2.05374	1.07582	1.84594	1.34153	1.45826	1.45762	1.01594	1.14336	1.35454	1.86297	1.11202	1.65326	1.17168	0.995813	1.28451	0.897023	2.09845	2.79653	1.40306	2.12012	1.50428	1.33831	1.33893	1.26808	1.54826	1.17612	2.075	1.28911	1.69961	1.07936	2.33773	1.52176	1.36847	1.56926	1.61519
Roseburia	0.495342	0.15827	0.823941	0.06457	0.59251	0.638219	0.295309	2.11286	1.34991	0.095122	0.451398	1.40682	0.340378	1.16016	0.761948	0.350657	0.672767	0.901474	0.208293	0.155474	0	0.126636	0	0.382011	0.178443	1.00957	0.212148	0.07845	0.184708	0.216245	0.168067	0.152544	0.565879	0.150382	0.108096	0.347716

## Sheet: Fig. 3
Venn
CTL	EMT	Count	Values
TRUE	TRUE	1300	ASV_418|ASV_4507|ASV_17762|ASV_13676|ASV_19413|ASV_4676|ASV_18974|ASV_1455|ASV_787|ASV_21429|ASV_14411|ASV_17072|ASV_204|ASV_24617|ASV_17795|ASV_17819|ASV_552|ASV_14809|ASV_19638|ASV_11212|ASV_4579|ASV_22722|ASV_7245|ASV_9910|ASV_20150|ASV_14900|ASV_23395|ASV_15817|ASV_5688|ASV_4277|ASV_17005|ASV_12370|ASV_6522|ASV_3733|ASV_11724|ASV_9773|ASV_8740|ASV_11881|ASV_20348|ASV_987|ASV_21|ASV_7913|ASV_1…
TRUE	FALSE	10201	ASV_22212|ASV_2239|ASV_8932|ASV_12660|ASV_2584|ASV_14071|ASV_3415|ASV_1121|ASV_15239|ASV_24820|ASV_25017|ASV_19395|ASV_20300|ASV_3574|ASV_7613|ASV_3644|ASV_16526|ASV_13858|ASV_7905|ASV_24444|ASV_19686|ASV_2270|ASV_20547|ASV_21737|ASV_3970|ASV_13325|ASV_24819|ASV_992|ASV_19547|ASV_17115|ASV_1169|ASV_14189|ASV_1950|ASV_11474|ASV_2266|ASV_13024|ASV_22601|ASV_21747|ASV_906|ASV_24735|ASV_4154|ASV_5396…
|ASV_993|ASV_995|ASV_1125|ASV_1157|ASV_1163|ASV_1195|ASV_1278|ASV_1301|ASV_1305|ASV_1398|ASV_1401|ASV_1476|ASV_1482|ASV_1530|ASV_1681|ASV_1933|ASV_1959|ASV_2040|ASV_2176|ASV_2210|ASV_2345|ASV_2425|ASV_2426|ASV_2460|ASV_2522|ASV_2543|ASV_2569|ASV_2645|ASV_2698|ASV_2733|ASV_2868|ASV_2963|ASV_3014|ASV_3156|ASV_3263|ASV_3279|ASV_3369|ASV_3374|ASV_3376|ASV_3388|ASV_3405|ASV_3509|ASV_3528|ASV_3570|ASV_…
ASV_2837|ASV_2842|ASV_2854|ASV_2956|ASV_2968|ASV_2979|ASV_2990|ASV_3005|ASV_3009|ASV_3080|ASV_3092|ASV_3136|ASV_3171|ASV_3383|ASV_3399|ASV_3453|ASV_3497|ASV_3521|ASV_3572|ASV_3596|ASV_3665|ASV_3678|ASV_3727|ASV_3820|ASV_3896|ASV_3947|ASV_3952|ASV_3957|ASV_4059|ASV_4061|ASV_4067|ASV_4125|ASV_4127|ASV_4131|ASV_4254|ASV_4300|ASV_4420|ASV_4435|ASV_4578|ASV_4613|ASV_4619|ASV_4671|ASV_4686|ASV_4845|ASV…
FALSE	TRUE	9924	ASV_3483|ASV_21733|ASV_24776|ASV_24981|ASV_12138|ASV_3363|ASV_11063|ASV_13729|ASV_16371|ASV_24197|ASV_3105|ASV_8564|ASV_9401|ASV_16786|ASV_7945|ASV_11259|ASV_13592|ASV_17965|ASV_19303|ASV_18999|ASV_12082|ASV_186|ASV_12184|ASV_2382|ASV_4673|ASV_21522|ASV_14016|ASV_9749|ASV_2146|ASV_2660|ASV_4758|ASV_12304|ASV_22224|ASV_7991|ASV_14146|ASV_14353|ASV_7059|ASV_24026|ASV_11809|ASV_12501|ASV_15611|ASV_1…
V_16234|ASV_16354|ASV_16357|ASV_16379|ASV_16429|ASV_16463|ASV_16507|ASV_16558|ASV_16587|ASV_16591|ASV_16766|ASV_16818|ASV_16892|ASV_16915|ASV_16959|ASV_17057|ASV_17080|ASV_17091|ASV_17123|ASV_17128|ASV_17132|ASV_17321|ASV_17364|ASV_17687|ASV_17727|ASV_17777|ASV_17831|ASV_17843|ASV_17853|ASV_17900|ASV_17934|ASV_17936|ASV_17967|ASV_18087|ASV_18116|ASV_18140|ASV_18227|ASV_18268|ASV_18413|ASV_18721|A…
17412|ASV_17474|ASV_17527|ASV_17578|ASV_17699|ASV_17738|ASV_17844|ASV_17856|ASV_17863|ASV_17944|ASV_17973|ASV_18160|ASV_18196|ASV_18232|ASV_18327|ASV_18361|ASV_18401|ASV_18641|ASV_18766|ASV_18772|ASV_18837|ASV_18870|ASV_19020|ASV_19140|ASV_19176|ASV_19179|ASV_19220|ASV_19258|ASV_19320|ASV_19324|ASV_19424|ASV_19456|ASV_19479|ASV_19525|ASV_19543|ASV_19644|ASV_19645|ASV_19703|ASV_19790|ASV_19815|ASV…
Heatmap
Taxid	CTL01	CTL02	CTL03	CTL04	CTL05	CTL06	CTL07	CTL08	CTL09	CTL10	CTL11	CTL12	CTL13	CTL14	CTL15	CTL16	CTL17	CTL18	EMT01	EMT02	EMT03	EMT04	EMT05	EMT06	EMT07	EMT08	EMT09	EMT10	EMT11	EMT12	EMT13	EMT14	EMT15	EMT16	EMT17	EMT18
Paraburkholderia_580243	31.5503	25.6547	24.2316	29.292	33.8811	24.7755	27.0359	21.0034	21.4325	36.8579	29.5551	29.4835	28.2401	25.8615	26.6003	16.4735	24.9937	28.4955	34.0444	31.8987	39.6145	34.0535	39.4211	37.0324	36.5921	34.5739	33.6869	35.7143	33.1666	36.1926	36.493	34.8562	32.8669	33.8246	37.9454	35.4857
Sphingomonas_L_486704	13.9139	11.1995	9.75922	12.6443	13.5756	12.2004	11.3202	8.0318	8.70062	15.7028	12.5818	12.5905	12.3321	11.7475	12.7381	7.34165	10.6449	11.7304	13.9441	14.5766	16.9194	14.3367	18.5367	17.3721	17.1495	15.2415	15.0625	15.7331	15.1845	16.4308	16.564	14.4993	12.6673	14.5419	16.2256	16.8175
Prevotella	8.42452	1.91054	1.6863	3.0234	11.1459	2.74212	2.81679	3.23186	1.6966	2.31718	3.19039	2.01881	2.48364	2.38562	2.07838	3.48073	2.01469	2.32288	2.20636	2.54825	2.60676	4.02548	2.27365	2.99179	2.73739	7.34951	2.94774	3.34981	6.18001	2.86809	2.95798	2.5246	4.19056	3.02267	2.38184	3.14066
Phocaeicola_A_858004	6.39879	14.9037	3.18904	3.17912	2.0272	5.81447	8.5829	11.1569	3.43378	3.28362	7.06935	11.3964	2.53974	4.80197	3.72675	6.84704	11.1115	6.60208	2.71553	4.92966	1.81455	3.12752	2.97978	2.51144	2.21724	1.59346	1.93539	2.53001	3.38631	2.31799	3.94771	2.90596	2.06469	3.10914	2.62785	2.62843
Faecalibacterium	1.5156	2.78856	2.75359	4.7516	2.98118	6.69017	6.55359	13.6489	11.3746	1.21756	2.63571	2.49272	9.29867	13.6606	9.13583	8.36409	7.90321	5.93252	4.50916	2.72269	1.6976	2.58644	2.17383	1.50913	1.89833	2.98727	2.16615	1.56115	2.63978	1.41887	1.91597	1.72374	2.11058	2.96252	1.78917	4.29971
Bifidobacterium_388775	1.77436	4.38633	1.82719	2.90565	2.15763	5.39889	3.10075	2.47359	2.23509	2.82322	3.3128	3.08978	3.93866	3.00795	2.34242	4.23372	6.80001	3.06725	2.39537	5.03963	2.34646	3.86047	2.56941	2.63247	2.20206	2.30543	9.6025	2.27112	2.53204	3.06537	3.4211	2.86019	4.27468	3.68059	3.39198	2.51253
Bacteroides_H	2.08118	3.69672	20.0564	2.3777	1.27073	4.6679	7.5266	4.26989	11.4263	1.97474	5.03806	2.60094	2.39387	3.56498	3.14209	6.12358	9.24874	2.97374	3.35583	2.37761	1.9994	2.98937	1.36419	2.23912	1.88694	2.40338	1.82745	2.25935	2.58206	2.13589	2.79365	1.60552	2.46616	2.9362	2.03891	1.21887
Lactobacillus	1.28641	1.48472	1.59238	1.81556	1.41233	1.81076	1.37432	1.17422	1.29827	2.03181	1.36567	1.30234	1.88891	1.44443	1.64083	1.95261	1.05617	1.25309	1.60077	1.46373	1.70515	1.71918	1.97789	1.44105	2.55515	1.59723	1.97261	1.77297	1.86632	1.45681	1.29972	2.30722	8.07907	1.53765	1.44625	1.45442
Paramuribaculum	1.41949	2.05374	1.07582	1.84594	1.34153	1.45826	1.45762	1.01594	1.14336	1.35454	1.86297	1.11202	1.65326	1.17168	0.995813	1.28451	0.897023	2.09845	2.79653	1.40306	2.12012	1.50428	1.33831	1.33893	1.26808	1.54826	1.17612	2.075	1.28911	1.69961	1.07936	2.33773	1.52176	1.36847	1.56926	1.61519
Roseburia	0.495342	0.15827	0.823941	0.06457	0.59251	0.638219	0.295309	2.11286	1.34991	0.095122	0.451398	1.40682	0.340378	1.16016	0.761948	0.350657	0.672767	0.901474	0.208293	0.155474	0	0.126636	0	0.382011	0.178443	1.00957	0.212148	0.07845	0.184708	0.216245	0.168067	0.152544	0.565879	0.150382	0.108096	0.347716
CAG-485	1.09049	1.09658	0.78125	0.360833	0.879448	0.653061	1.22288	0.839254	0.63807	1.52576	0.74978	1.0262	1.37647	0.441781	1.35415	0.505684	0.188086	0.370315	3.10511	0.830458	0.999698	0.817376	0.573034	1.17251	1.48829	0.621563	1.11285	1.11007	1.08901	1.48336	0.799253	0.983907	0.646173	1.13162	1.10705	1.48433
Lachnospira	0.118291	0.04522	0.213456	0.748253	0.435998	0.512059	0.431606	1.25888	1.64128	0.072293	1.4307	0.641839	0.216944	0.514771	1.58802	0.236232	1.50468	0.74437	0.543877	0.307156	0.098084	0.241759	0.225517	0.27989	0.151866	0.116778	0.971416	0.12552	0.238581	0.087257	0.175537	0.083899	0	0.259408	0.20501	0.568309
RF16	0.802159	0.553944	0.542179	0.843209	0.510527	0.738404	0.556544	0.761954	0.431527	0.608782	0.910447	0.772446	0.557322	1.04491	0.546943	0.343275	0.484682	1.12217	0.509161	1.17933	0.629998	1.05913	0.902067	0.866145	0.706177	0.36917	1.00863	0.462854	0.634933	0.967412	0.855275	1.14026	0.852642	0.560171	0.946772	0.643087
Ruminococcus_B	0.802159	2.45318	0.550717	0.695077	0.51798	0.326531	0.916215	0.485884	0.420463	0.635416	0.527906	1.03366	0.729381	1.13326	0.328166	0.760372	0.80298	0.418942	0.860174	0.534678	1.13928	0.717602	0.783763	0.707288	0.755534	0.572591	0.476403	1.14537	0.704198	0.440077	0.418301	0.89238	0.638526	0.537614	0.342925	0.530921
Streptococcus	0.639509	0.553944	0.601947	0.622911	0.335383	0.319109	0.533828	0.563183	0.76716	0.916977	0.592938	0.425405	0.389003	0.48788	0.652559	0.572125	0.264043	0.190768	0.929605	0.599143	0.845028	0.445144	0.828127	0.268543	0.413835	0.542455	0.885812	0.713893	0.373264	0.739785	0.85901	1.00679	0.841172	0.57145	0.391382	0.545876
Parabacteroides_B_862066	1.15703	0.723518	0.431182	0.592525	0.39128	1.02412	1.85515	0.463798	1.09173	0.437562	0.547033	1.4628	0.463811	0.507088	1.01845	2.10763	0.636597	0.490013	0.428158	0.443669	0.362155	0.633179	0.558246	0.438746	0.398648	0.384239	0.599226	0.737428	0.361719	0.902917	0.313725	0.59492	0.535291	0.390992	0.406292	0.620654
Ruminococcus_E	0.613633	0.271319	0.751366	0.790033	0.275759	0.682746	0.026502	1.75581	3.88006	0.197854	0.248652	0.227629	0.153357	0.418732	0.773264	0	0.101277	0.430164	0.358727	0.322324	0.052814	0.445144	0.055455	0.192897	0.197426	0.097943	0.029775	0.266729	0.103898	0.068288	0.041083	0.061017	0.279116	0.315801	0.137916	0.239288
Gemmiger_A_73129	0.203312	0	0.969092	0.030386	0.067077	0.975881	0.215803	0.887106	2.7662	0	0.156842	0.361967	0.336637	0.130613	0.460186	0.738225	0.090426	0.366574	0.536162	0.337492	0.128263	0.21106	0.155274	0.090775	0.083526	0.365403	0	0.164745	0.323239	0	0.358543	0.293647	0.053529	0.684236	0.212465	0.441187
Blautia_A_141781	0.284637	0.455967	0.149419	0.558341	0.335383	0.938776	0.306667	0.478522	0.593811	0.270147	0.248652	0.470184	0.407705	0.261227	1.01845	0.372804	0.600427	0.639635	0.420444	0.197186	0.052814	0.291646	0.140486	0.408487	0.159459	0.549989	0.15632	0.14121	0.623389	0.193482	0.384687	0.186866	0.248528	0.24813	0.197555	0.209377
Duncaniella	0.377052	0.655688	0.320184	0.25828	0.283212	0.467532	0.333169	0.305518	0.387268	0.33483	0.627367	0.697813	0.508696	0.403365	0.494135	0.535213	0.23149	0.598489	1.2999	0.811497	0.513053	1.03995	0.488003	0.658119	0.269562	0.557523	0.748102	1.09045	0.227037	0.679085	0.21662	0.522462	0.565879	0.345878	0.738035	0.426232
Muribaculum	0.414017	0.700908	0.328723	0.535552	0.614869	0.296846	0.586832	0.438031	0.343009	0.468001	0.723002	0.365699	0.553581	0.503246	0.697824	0.313746	0.26766	0.527418	0.154291	0.439877	0.803531	0.418282	0.591519	0.654336	1.04788	0.485949	0.669942	0.411862	0.288606	0.276945	0.444444	1.14026	0.745584	0.417309	0.506933	0.392582
Paraprevotella	0.288334	0.391906	0.435451	0.440596	0.316751	0.267161	0.416462	0.180366	0.398333	0.48322	0.849241	0.231361	0.415186	0.491721	0.577119	0.741916	0.115745	0.763073	0.578592	0.470213	0.565867	0.264784	0.576731	0.915314	0.284749	0.342801	0.316361	0.490311	0.942779	0.284533	0.597572	0.434749	0.420586	0.526336	0.316833	0.515965
Dialister	0.779979	0.071598	0.042691	1.19644	0	0.115028	0.034074	0.934958	1.39785	0.300586	0.099461	0.011195	0	0.046099	0.237637	1.56873	0	0.448867	0.243009	0.125137	0	0	0.096122	0.04917	0.041763	0	0	0	0.08081	0.072082	0.082166	0.019068	0.432056	0.691755	0.100641	0.272938
Enterocloster	0.092415	0	0.136612	0.163324	0.242221	0.812616	0.583046	0.184047	0.143842	0.16361	0.485827	0.764982	0.224425	2.03988	0.162197	1.71268	3.47235	0.097254	0	0.182018	0.086766	0.337695	0.114607	0.272325	0.265766	0.391773	0.104213	0.243194	0.096202	0.117607	0.063492	0.301274	0.233234	0.206775	0	0.157033
Sphingomicrobium_483265	0.28094	0.444662	0.332992	0.440596	0.678219	0.293135	0.632264	0.382817	0.143842	0.422342	0.493478	0.182849	0.288012	0.234336	0.452642	0.036911	0.151915	0.20199	0.21215	0.758409	0.667723	1.04378	0.303154	0.692159	0.785907	0.644165	1.04585	1.03946	0.48101	0.747373	0.149393	0.896194	0.336469	0.4925	0.451021	0.239288
Cryptobacteroides	0.872394	0.53887	0.264686	0.58113	0.573877	0.404453	0.242305	0.294475	0.151219	0.643026	0.723002	0.328383	0.317935	0.307326	0.215005	0.332201	0.289362	0.950101	0.135005	0.345076	0.313113	0.21106	0.292063	0.835886	0.413835	0.339034	0.513622	0.764886	0.377112	0.595622	0.362278	0.381359	0.267645	0.32332	0.339198	0.441187
UBA3282	0.554488	0.256246	1.48992	0.334245	0.443451	0.207792	0.246091	0.415946	0.272932	0.894148	0.344287	0.283603	0.475033	0.161346	0.497907	0.092278	0.191703	0.826663	0.559306	0.485382	0.569639	0.560267	0.129395	0.374447	0.561904	0.531153	0.223314	0.568761	0.434833	0.728404	0.321195	0.320342	0.527644	0.541374	0.294468	0.216855
Acetatifactor	0.170043	0.079135	0.443989	0.303859	0.473263	0.092764	0.03786	0.257666	0.081142	0.098927	0.045905	0.055974	0.254348	0.092198	0.309306	0.406024	0.09766	0.703224	0.258438	0.235107	0.045269	0.18036	0.218123	0	0.167053	0.12808	0.163764	0.20397	0.169315	0	0.366013	0.160171	0.145293	0.266927	0.376472	0.261721
Faecousia	0.317906	0.207258	0.6361	0.634306	0.376374	0.612245	0.352099	0.305518	0.224984	0.395708	0.267779	0.078364	1.19319	0.21897	0.599751	0.409715	0.054255	0.40398	0.22758	0.20477	0.430059	0.383745	0	0.204244	0.755534	0.452046	0.275421	0.325567	0.28091	0.166926	0.104575	0.247883	0.156764	0.864694	0.309378	0.314066
Eubacterium_F	0.524915	0.286393	0.452527	0.531753	0.301845	0.181818	0.219589	0.198771	0.188102	0.696294	0.543208	0.205239	0.501216	0.476355	0.426238	0.276834	0.256809	0.216952	0.111861	0.477798	0.101856	0.303158	0.362305	0.41227	0.448005	0.39554	0.271699	0.09414	0.369415	0.284533	0.743231	0.061017	0.65382	0.071431	0.17519	0.788903
Halomonas_C_640989	0.188526	0.282624	0.221995	0.307657	0.368921	0.226345	0.340741	0.246623	0.21392	0.323415	0.340461	0.268677	0.201982	0.326534	0.433782	0.169792	0.285745	0.250617	0.432015	0.303364	0.482873	0.36072	0.306851	0.234502	0.356885	0.350335	0.334971	0.321644	0.203948	0.250389	0.373483	0.305087	0.321175	0.289485	0.339198	0.325282
Klebsiella_724518	0.036966	0.395674	0.563525	0.113947	0.178871	0.12987	0.045432	0.121471	0.199166	0.235903	0.279255	0.317188	0.018702	0.119089	0.05658	5.38166	0.137447	0	0.239151	0.155474	0.667723	0.226409	0.140486	0.298801	0.129086	0.030136	0	0.121597	0.088506	0.094844	0.175537	0.110594	0.122352	0.045114	0	0.63187
Agathobacter_164117	0.273547	0	0.110997	0	1.53158	2.17811	0	0.507969	0	0	0	0	0.078549	0	0	0.210394	0.477448	0	0	0.618103	0	0.14966	0	0	0	0	0	0.105907	0.238581	0.128988	0.041083	0	0.114705	0	0.39511	0.493532
CAG-83	0.247671	0.271319	0.721482	0.653297	0.309298	0.868275	0.162799	0.198771	0.188102	0.350049	0.340461	0.097022	0.157097	0.272752	0.294217	0.062749	0.112128	0.329169	0.135005	0.436085	0.535687	0.299321	0.543458	0.075646	0.292342	0.218489	0.174929	0.176512	0.126987	0.220039	0.197946	1.19365	0.298234	0.590248	0.100641	0.422493
Limosilactobacillus	0.273547	0.218563	0.153689	0.132938	0.458357	0.06679	0.268807	0.084662	0.129089	0.289171	0.065032	0.294798	0.347859	0.437939	0.211233	0.409715	0.184468	0.209471	0.570878	0.178226	0.120718	0.222572	0.624792	0.302583	0.379665	0.312665	0.919309	0.435397	0.365567	0.311089	0.156863	0.438563	0.454997	0.402271	0.492023	0.213116
Rhodococcus_C_375578	0.425107	0.297698	0.115266	0.227894	0.298118	0.170686	0.287737	0.106747	0.158596	0.452781	0.313683	0.302261	0.35908	0.418732	0.350798	0.155027	0.119362	0.20199	0.262295	0.310948	0.377245	0.245597	0.399275	0.400923	0.254376	0.399307	0.271699	0.262807	0.311694	0.322471	0.291317	0.301274	0.259998	0.300763	0.428657	0.261721
Clostridium_T	0.118291	0.192184	0.221995	0.262078	0.286939	0.118738	0.393746	0.213494	0.08483	0.057073	0.286906	0.283603	0.142136	0.226653	0.35457	0.114425	0.119362	0.239396	0.370299	0.261651	0.150898	0.069074	0.155274	0	0.318919	0.403074	0.193539	0.258884	0.277062	0.682879	0.037348	0.099153	0.51235	0.503778	0.499478	0.280416
Ignatzschineria	0.377052	0.075366	0.401298	0.53935	0.480715	0.252319	0.079506	0.305518	0.283997	0	0.286906	0.16046	0.213204	0.199762	0.339482	0.206703	0.155532	0.231914	0.678881	0.35266	0.248981	0.260946	0.266184	0.469004	0.098713	0.421909	0.204704	0.384404	0.669566	0.265564	0.272642	0.354664	0.061176	0.360916	0.257194	0.287894
Collinsella	0.14047	0.052757	0.042691	0.334245	0.313024	0.38961	0.219589	0.202452	0.051636	0.167415	0.038254	0.082096	0.17954	0.099881	0.064124	0.52414	0.079575	0.160844	0	0.140306	0.037724	0.042212	0.077637	0.143727	0.189833	0.534921	0	0	0.076962	0.056907	0.10831	0.083899	0.126176	1.04139	0.137916	0.89733
Ruminococcus_D	0	0.128123	0.298839	0.239289	0.1267	1.13915	0	0.530055	1.29827	0.034244	0.103286	0.018658	2.15822	0.192079	0.535627	0.107043	0.018085	0.183287	0.027001	0.140306	0.018862	0.076749	0.118304	0.102122	0.117696	0	0.014888	0.105907	0.050025	0.159338	0.048553	0.022882	0.030588	0.281965	0.246012	0.078516
Fimenecus	0.14047	0.037683	0.418374	0.79763	0.290665	0.289425	0.060576	0.228218	0.202855	0.273952	0.359588	0.037316	0.09351	0.026891	0.414922	0.136572	0.025319	0.052368	0.162006	0.121345	0.147125	0.268621	0.188547	0.136162	0.182239	0.199653	0.189817	0.070605	0.261669	0	0.265173	0.167798	0.332645	0	0.264649	0.213116
Parasutterella	0.192222	1.94822	0.700137	0.045579	0.171418	0.048237	0.098436	0.368094	0.431527	0.544099	0.32516	0	0.403965	0.334217	0.264041	0.025838	0.40149	0.389018	0.177435	0.14789	0	0.126636	0.225517	0.291236	0	0.048972	0.107935	0.152977	0.050025	0.227626	0.295051	0.137289	0.114705	0.16542	0.339198	0.145816
CAG-873	0.214402	0.237404	0.273224	0.269675	0.093162	0.307978	0.174157	0.150918	0.158596	0.33483	0.382541	0.544817	0.138395	0.276593	0.132021	0.22885	0.003617	0.258098	0.678881	0.189602	0.101856	0.18036	0.173759	0.211808	0.167053	0.207188	0.05955	0.415784	0.21934	0.307295	0.291317	0.156357	0.110882	0.210534	0.193827	0.276677
Mailhella	0.188526	0.252478	0.149419	0.250684	0.093162	0.170686	0.458108	0.23558	0.250802	0.254927	0.221874	0.294798	0.374042	0.238178	0.218777	0.147645	0.094043	0.246877	0.123433	0.238899	0.252754	0.264784	0.377093	0.268543	0.163256	0.376705	0.111657	0.192202	0.061569	0.29212	0.179272	0.167798	0.271469	0.203015	0.301923	0.377627
Dysosmobacter	0.295727	0.169575	0.311646	0.079763	0.182597	0.411874	0.147655	0.19509	0.258179	0.441367	0.470525	0.268677	0.063587	0	0.271585	0.140263	0.050638	0.205731	0.21215	0.159266	0.162215	0.422119	0.081334	0.393358	0.208816	0.207188	0.085604	0.262807	0.061569	0.375583	0.145658	0.061017	0.221763	0.379714	0.361563	0
CAG-177	0.059145	0	0.064037	0.888788	0.272033	0.879406	0.064362	0.187728	0.147531	0.102732	0	0.130607	0.063587	0.069148	0.399834	0.454009	0.068724	0.138401	0.100289	0.14789	0	0	0.354911	0.113469	0.360682	0	0.122823	0.086295	0.246277	0	0.153128	0.289833	0	0.710553	0.216192	0.444926
SCGC-AG-212-J23	0.16265	0.278856	0.140881	0.12914	0.141606	0.19295	0.117366	0.187728	0.177037	0.403318	0.130064	0.227629	0	0.280435	0.275357	0.191939	0.072341	0.157103	0.092575	0.428501	0.3697	0.264784	0.299457	0.249631	0.440412	0.161983	0.405687	0.227505	0.065417	0.204864	0.272642	0.175425	0.29441	0.507538	0.212465	0.160772
ER4	0.170043	0.18088	0.136612	0.148131	0.204956	0.593692	0.200659	0.206132	0.184413	0	0.09181	0.104485	1.13709	0.261227	0.033948	0.609036	0.126596	0.104736	0	0.360244	0.143353	0.280134	0	0.102122	0.075933	0.154449	0.048385	0	0.18086	0.113813	0.291317	0.087713	0.061176	0.300763	0.137916	0.321543
Mediterraneibacter_A_155507	0.12938	0.346686	0	0.163324	0.223589	0.159555	0	0.415946	0.357762	0.068488	0.095635	0.406747	0.056106	0.080673	0.241409	0.339584	0.578725	0.456348	0	0	0.056587	0.122798	0	0.121033	0	0.195886	0.186095	0.21966	0.153923	0.26177	0.011204	0.09534	0	0.048874	0.130461	0.370149
Enterococcus_B	0.110898	0.150733	0.029884	0.231692	0.231042	0.070501	0.124938	0	0.221296	0	0	0	0.216944	0.226653	0.101845	3.72066	0.159149	0	0.165863	0.068257	0.358382	0.161173	0.129395	0	0.246782	0.075341	0.029775	0	0.18086	0	0.119514	0.102967	0.194999	0.32708	0.208737	0.056083
Zicoseq
ASV_ID	EMT01	CTL10	EMT02	EMT03	EMT04	CTL11	CTL12	EMT05	EMT06	EMT07	CTL13	EMT08	EMT09	EMT10	EMT11	EMT12	CTL14	CTL15	CTL01	CTL02	CTL03	EMT13	EMT14	CTL04	EMT15	CTL05	EMT16	CTL06	EMT17	CTL07	CTL08	CTL09	EMT18	CTL16	CTL17	CTL18	Mean	R2	p.value	p.adj.fdr	p.adj.fwer	(Intercept)	groupEMT
ASV_418	9906	10909	9462	11755	10064	8755	8964	12038	10971	10920	8608	10167	10074	10331	9760	10732	7529	7909	9707	7651	6421	10980	10227	8758	9542	10146	10153	7480	11404	8120	6434	6526	10759	4971	7735	8442	9286.39	0.00626303	0.001	0.003003	0.008	0.712227	0.0433663
ASV_4507	2447	2748	2574	2932	2662	2218	2208	3389	3165	2864	2129	2634	2802	2692	2488	2966	2117	2213	2508	1949	1494	2982	2528	2320	2182	2386	2678	2101	3013	1996	1392	1597	2797	1220	1924	2037	2398.67	0.00811503	0.001	0.003003	0.006	0.356992	0.0302019
ASV_17762	1492	1700	1610	1945	1440	1313	1473	2046	1878	1975	1520	1758	1608	1778	1746	1781	1283	1424	1600	1314	1018	1886	1670	1380	1521	1513	1523	1517	1808	1231	948	941	2100	885	1314	1340	1535.53	0.00711389	0.001	0.003003	0.01	0.287865	0.020381
ASV_13676	517	427	395	354	588	453	590	639	377	404	223	247	290	377	381	376	444	344	328	440	585	398	428	387	686	433	384	335	353	417	292	392	450	526	280	421	415.583	0.000321874	0.375	0.647767	0.99	0.160547	-0.00977255
ASV_19413	700	0	220	142	235	255	127	253	84	152	1370	174	86	114	265	100	152	923	145	191	404	269	123	352	88	334	492	964	212	148	689	712	511	1365	621	739	380.861	0.0243735	0.021	0.131198	0.963	0.168748	-0.0617111
ASV_4676	69	60	218	169	222	164	272	209	147	192	316	238	181	78	331	90	1059	333	106	508	47	127	160	563	208	267	192	491	165	320	678	1077	173	462	455	296	295.639	0.0272897	0.003	0.0531441	0.404	0.153791	-0.0574221
ASV_18974	259	265	187	121	177	234	1350	244	118	122	162	150	62	158	224	173	362	614	216	1324	63	132	168	251	112	108	223	300	173	73	699	92	247	467	286	413	286.917	0.0231172	0.007	0.104315	0.835	0.146082	-0.0513838
ASV_1455	112	194	159	94	157	488	553	263	196	154	151	114	100	73	220	125	272	107	202	840	148	137	190	144	154	104	84	247	255	90	83	103	67	423	918	759	235.556	0.021436	0.014	0.117154	0.928	0.132323	-0.0445655
ASV_787	228	213	152	261	161	106	150	290	127	182	231	187	295	156	112	126	145	108	189	143	132	150	245	174	281	166	171	215	210	107	144	178	159	179	142	103	175.5	0.00374309	0.019	0.109302	0.901	0.0993984	0.00223792
ASV_21429	168	291	146	154	439	135	321	309	233	192	249	141	213	61	275	251	98	182	103	270	0	372	145	189	454	295	277	188	355	329	167	185	201	112	180	137	217.139	0.00632158	0.058	0.257032	0.99	0.104169	0.0080078
ASV_14411	300	0	60	47	149	160	118	75	46	86	518	364	310	0	141	29	32	749	0	0	243	67	41	227	53	219	185	192	39	569	727	405	325	322	427	268	208.139	0.0231123	0.088	0.318607	0.99	0.119498	-0.044546
ASV_17072	245	193	127	331	207	143	319	210	146	218	175	122	162	304	229	126	298	103	247	340	130	111	208	197	161	146	139	105	105	224	146	116	150	181	279	132	188.194	3.26015e-07	0.99	0.986661	0.99	0.10891	-0.0103922
ASV_204	44	78	780	42	66	238	123	96	0	45	39	58	615	20	0	30	317	92	44	146	186	136	0	56	88	56	411	658	100	47	130	0	94	136	889	306	171.278	0.010819	0.298	0.574252	0.99	0.0975785	-0.0279226
ASV_24617	121	184	180	46	78	104	173	0	61	0	102	140	0	0	48	0	0	0	0	88	0	0	72	203	113	95	0	247	119	723	775	613	101	217	141	453	144.361	0.0687486	0.026	0.109302	0.894	0.100158	-0.056108
ASV_17795	0	0	90	138	57	154	87	0	118	91	362	69	379	154	184	115	147	0	155	255	59	202	97	189	204	0	202	196	258	254	39	209	295	209	164	216	148.556	0.000505473	0.755	0.90098	0.99	0.0873738	-0.00536709
ASV_17819	309	76	106	85	168	0	208	0	52	41	55	215	107	95	0	0	410	222	103	81	117	116	0	125	157	118	190	189	72	87	106	417	86	161	0	194	124.111	0.0100653	0.25	0.503504	0.99	0.0885178	-0.025307
ASV_552	221	234	141	99	117	125	114	131	94	108	104	136	194	98	88	87	121	213	52	243	63	73	136	85	187	148	0	141	74	127	89	0	100	100	45	0	113.556	0.00190652	0.467	0.711146	0.99	0.0768552	-0.00056064
ASV_14809	0	59	0	0	0	286	0	0	0	0	35	0	70	0	0	0	0	0	73	0	50	0	0	31	70	0	0	0	26	0	692	777	0	235	734	0	87.1667	0.142496	0.003	0.0922923	0.715	0.0682419	-0.0591553
ASV_19638	85	114	94	105	97	101	92	174	92	99	107	155	98	124	94	131	107	90	138	101	89	110	92	104	95	83	116	72	118	87	70	84	122	64	78	80	101.722	0.00334351	0.015	0.109302	0.87	0.076319	0.00101043
ASV_11212	0	46	110	108	84	157	0	160	51	137	87	120	0	83	131	58	143	112	115	75	113	0	164	52	116	176	132	66	113	63	73	83	44	138	91	104	91.8056	0.000781333	0.663	0.866258	0.99	0.0745585	-0.0118786
ASV_4579	0	82	38	0	62	57	0	255	87	55	55	401	0	72	399	56	80	12	43	0	29	143	30	45	0	341	64	42	0	0	71	42	166	284	112	70	88.6944	0.00213016	0.667	0.866258	0.99	0.058336	-0.000731821
ASV_7245	111	107	85	149	96	80	62	95	77	84	65	100	106	84	69	86	96	145	62	78	58	112	96	61	99	113	73	68	107	98	71	58	79	57	100	75	87.8333	0.00288738	0.031	0.174262	0.99	0.0710087	0.000530094
ASV_9910	71	128	80	98	61	105	88	122	116	81	114	118	86	91	92	101	109	82	124	89	43	95	91	67	80	103	75	55	137	83	35	48	75	44	37	58	85.6111	0.00398592	0.033	0.174262	0.99	0.0688453	0.00175928
ASV_20150	127	58	98	29	139	75	76	68	92	34	51	73	79	0	0	88	58	0	238	40	57	184	67	66	0	80	123	252	39	60	78	23	98	50	46	171	78.25	0.000861707	0.698	0.866258	0.99	0.0665098	-0.0101929
ASV_14900	58	0	0	0	0	124	332	0	41	18	48	37	21	20	0	23	334	189	80	0	107	0	0	17	77	58	53	73	0	0	240	342	104	104	210	189	80.5278	0.124084	0.002	0.018018	0.105	0.0809465	-0.0542934
ASV_23395	0	0	0	0	0	0	0	0	0	0	213	149	394	0	0	0	0	0	0	0	0	0	50	177	0	0	0	367	91	0	261	0	0	375	0	0	57.6944	0.0110556	0.493	0.729376	0.99	0.037705	-0.0175379
ASV_15817	0	110	0	0	64	93	50	143	85	146	123	0	77	61	60	136	16	140	101	83	64	73	126	22	34	112	71	85	97	124	50	119	0	49	0	53	71.3056	0.00702451	0.286	0.574252	0.99	0.066111	-0.0167193
ASV_5688	75	60	234	9	134	50	43	32	28	71	26	51	0	68	91	0	0	92	230	0	0	73	90	164	42	26	0	40	0	45	0	20	82	140	49	98	60.0833	0.000237182	0.854	0.963538	0.99	0.0505893	-0.00258068
ASV_4277	69	32	54	42	37	90	154	105	75	55	72	25	45	84	39	70	36	124	130	43	0	10	35	83	102	58	73	67	60	39	23	46	96	146	0	68	63.5278	0.000577685	0.667	0.866258	0.99	0.0589653	-0.00354629
ASV_17005	39	0	12	26	0	50	41	0	92	13	62	50	0	42	93	63	21	13	17	28	375	0	52	41	0	0	40	0	58	396	32	94	0	58	82	75	54.5833	0.0250641	0.169	0.436055	0.99	0.0574941	-0.0244615
ASV_12370	59	0	40	133	124	127	77	101	100	25	34	126	47	47	168	60	65	13	51	56	29	66	77	31	131	172	93	59	65	80	51	0	67	0	0	0	65.9444	0.0508784	0.002	0.0295295	0.231	0.0439521	0.0222738
ASV_6522	54	0	29	103	47	0	0	0	0	74	58	23	9	0	50	0	70	25	0	44	0	43	34	77	58	70	95	21	55	35	0	72	0	102	44	0	35.8889	0.00339785	0.597	0.826106	0.99	0.0359623	0.00120209
ASV_3733	0	0	96	137	0	0	43	0	42	0	73	88	0	162	0	0	51	78	149	53	89	154	123	114	175	62	117	58	67	102	0	79	0	98	61	0	63.0833	0.0016711	0.695	0.866258	0.99	0.0550083	-0.0113162
ASV_11724	0	0	0	0	0	365	0	0	0	0	8	0	0	0	0	17	105	0	42	247	0	105	0	0	0	33	0	0	0	66	37	0	0	31	434	0	41.3889	0.132312	0.009	0.104315	0.835	0.0446716	-0.0388729
ASV_9773	53	62	79	68	66	38	96	112	50	54	29	98	41	71	80	94	35	52	87	40	57	96	72	43	50	66	67	40	69	32	36	51	67	28	54	47	60.5556	0.0107432	0.004	0.0295295	0.213	0.0552868	0.00651516
ASV_8740	71	170	67	35	0	22	69	47	99	75	26	0	40	67	131	0	38	90	20	62	61	88	0	110	80	0	0	78	31	28	90	39	96	170	58	89	59.6389	0.0107502	0.199	0.480686	0.99	0.0614332	-0.0174276
ASV_11881	52	19	0	0	66	0	41	0	16	0	0	0	0	18	0	0	0	53	0	24	0	0	19	37	0	0	39	0	0	0	455	512	46	0	9	53	40.5278	0.0348531	0.219	0.480686	0.99	0.0377916	-0.0209335
ASV_20348	65	0	27	64	49	0	39	0	21	30	41	117	35	29	58	22	0	27	255	7	36	57	31	40	0	264	113	31	50	58	0	78	18	51	67	38	50.5	0.000230511	0.844	0.963538	0.99	0.0480086	-0.00369854
ASV_987	0	44	0	0	46	96	42	33	0	0	54	94	0	0	29	0	337	42	0	0	26	0	0	0	0	40	0	214	0	18	44	0	12	0	357	0	42.4444	0.112529	0.008	0.104315	0.834	0.0490619	-0.0363986
ASV_21	75	50	60	0	84	86	0	142	17	0	21	65	103	0	51	73	137	22	62	25	50	91	109	75	122	58	26	21	106	0	80	0	37	36	0	97	55.0278	0.00941093	0.263	0.535984	0.99	0.0456266	0.00685086
ASV_7913	39	0	55	0	26	0	65	0	0	0	30	10	0	11	8	0	0	23	0	0	113	0	35	0	0	20	116	91	24	0	148	166	69	55	0	73	32.6944	0.0157089	0.293	0.587035	0.99	0.0386038	-0.014668
ASV_11074	0	0	199	0	0	0	0	0	0	0	0	0	0	29	44	0	0	0	61	0	31	0	0	0	30	367	0	375	114	0	133	0	151	63	99	0	47.1111	0.0115036	0.482	0.711146	0.99	0.0365267	-0.0140201
ASV_2699	0	0	0	0	0	37	109	0	0	41	0	129	41	0	0	0	0	191	0	0	0	0	60	0	0	0	164	74	0	0	155	209	107	0	136	84	42.6944	0.015365	0.386	0.647767	0.99	0.038785	-0.0160389
ASV_19222	0	72	42	0	53	136	124	32	98	143	105	88	82	0	130	52	82	0	22	0	88	0	46	23	0	59	88	0	53	29	0	0	44	21	65	24	50.0278	0.00157303	0.686	0.866258	0.99	0.0440904	0.00036695
ASV_17491	1	0	18	0	63	105	51	0	24	73	98	29	46	29	26	68	0	66	38	21	68	40	82	101	36	0	88	82	71	71	85	36	71	9	0	108	47.3333	0.000138871	0.892	0.963594	0.99	0.0494266	-0.00613989
ASV_7801	0	0	0	0	0	0	0	0	0	0	0	0	0	0	12	0	0	68	114	0	0	0	0	312	44	0	190	0	0	0	303	162	0	321	0	67	44.25	0.0841484	0.053	0.231718	0.99	0.0424777	-0.0325133
ASV_5250	0	84	100	15	58	93	61	0	94	97	63	91	0	0	49	0	66	44	98	33	0	104	0	70	92	101	0	0	13	44	41	54	62	12	0	31	46.3889	0.00631398	0.428	0.709672	0.99	0.0492083	-0.0126624
ASV_6670	0	12	0	10	0	0	0	40	0	17	0	0	0	36	0	0	0	0	0	43	0	0	15	0	0	17	11	0	0	38	19	0	0	0	0	30	8	0.000320673	0.882	0.965423	0.99	0.0132221	-0.0023917
ASV_19427	41	40	24	18	42	18	88	0	24	0	0	36	38	10	96	9	48	106	0	79	48	75	17	30	0	31	45	113	37	68	98	68	25	48	64	108	44.2222	0.0268669	0.033	0.174262	0.99	0.0565635	-0.0213831
ASV_6157	0	0	74	71	0	0	54	0	72	22	0	65	0	65	130	0	52	0	0	0	98	0	83	127	0	124	98	80	86	25	44	84	59	60	0	0	43.6944	0.00357798	0.611	0.827742	0.99	0.0384463	5.12722e-05
ASV_6383	0	22	18	12	0	22	50	0	61	39	32	0	18	0	0	0	125	117	22	0	73	0	0	31	0	36	0	103	33	11	61	62	7	32	0	71	29.3889	0.14836	0.003	0.00950951	0.038	0.0501598	-0.0361724
ASV_10206	36	0	0	23	0	80	38	101	55	70	24	19	0	0	56	50	46	12	40	110	53	95	17	52	73	108	47	18	110	15	81	25	13	0	0	35	41.7222	1.35962e-05	0.965	0.982668	0.99	0.0442857	-0.00417483
ASV_17283	79	0	45	0	0	27	0	0	56	93	37	0	0	0	122	80	0	177	55	0	61	0	33	0	0	0	0	50	0	0	137	193	0	113	0	127	41.25	0.021403	0.259	0.535984	0.99	0.0432247	-0.0190446
ASV_3293	0	12	6	6	0	0	0	0	0	31	310	0	0	0	0	0	0	160	0	23	62	0	0	25	0	21	26	319	0	0	168	0	7	0	0	0	32.6667	0.107781	0.018	0.130096	0.956	0.0386384	-0.031187
ASV_21278	108	109	0	48	65	11	0	61	52	54	22	14	68	0	55	0	61	0	0	35	0	21	30	50	26	28	64	45	100	73	37	53	59	0	18	0	37.9722	0.0187534	0.126	0.436055	0.99	0.0341319	0.00982663
ASV_21599	0	0	13	0	0	0	0	41	0	0	0	0	0	0	33	20	0	0	0	37	0	59	0	0	0	58	0	0	0	0	0	0	49	57	28	0	10.9722	0.00686008	0.612	0.823775	0.99	0.0118539	0.0022158
ASV_21710	115	89	50	0	62	39	20	0	58	62	0	0	75	45	40	0	55	0	37	42	0	27	117	0	0	118	0	29	57	112	67	25	0	0	0	8	37.4722	0.000464636	0.823	0.958154	0.99	0.0363603	-0.000723134
ASV_18029	87	0	0	0	33	0	34	22	24	0	76	52	0	0	63	0	13	45	39	0	98	91	0	11	0	0	90	129	0	64	105	19	22	125	22	50	36.5	0.0314711	0.118	0.377127	0.99	0.0461758	-0.020252
ASV_24571	23	0	41	0	96	0	66	0	14	28	35	13	72	46	32	36	0	53	44	33	34	42	0	46	0	38	83	26	18	0	0	107	16	64	93	82	35.5833	0.0015093	0.675	0.866258	0.99	0.0421305	-0.00733383
ASV_11958	0	0	31	35	0	182	0	0	0	0	0	0	12	0	46	0	86	32	35	14	31	57	0	0	32	0	40	0	36	59	0	0	0	35	217	0	27.2222	0.019314	0.3	0.574252	0.99	0.0324875	-0.0130828
ASV_1713	74	0	19	0	0	0	0	0	45	0	0	0	214	0	33	23	0	98	0	0	0	0	0	29	0	29	22	91	0	79	0	221	27	0	160	106	35.2778	0.0101776	0.45	0.711146	0.99	0.0343016	-0.0116321
ASV_6599	0	49	26	0	0	0	0	0	40	0	28	161	0	0	0	17	0	0	34	0	12	19	23	84	0	28	174	111	53	0	36	0	115	168	0	0	32.7222	0.00146861	0.789	0.90204	0.99	0.029427	-0.00129157
ASV_8652	90	0	75	99	0	6	0	50	0	0	23	30	75	0	66	0	0	34	48	30	26	78	42	12	3	0	52	36	103	42	11	19	52	21	8	29	32.2222	0.0258801	0.115	0.368408	0.99	0.030182	0.0102274
ASV_12096	15	0	0	0	0	0	0	65	23	25	25	0	0	0	12	0	0	35	18	0	16	0	78	232	0	59	210	247	0	0	49	0	0	138	0	0	34.6389	0.0155604	0.362	0.647767	0.99	0.0343718	-0.0146279
ASV_11167	0	0	36	0	0	100	0	0	51	0	0	0	0	0	34	54	178	0	154	0	74	34	0	0	0	0	0	0	0	0	0	0	0	167	180	0	29.5	0.0373987	0.189	0.469673	0.99	0.0323659	-0.0191233
ASV_2231	38	34	44	93	36	55	0	0	0	38	4	0	0	0	0	0	7	0	0	55	90	0	0	29	0	0	0	0	0	0	28	20	85	106	0	0	21.1667	0.00830217	0.52	0.740415	0.99	0.0277843	-0.00988397
ASV_6887	0	68	30	0	74	0	0	102	11	18	13	35	0	28	25	23	74	0	29	0	29	96	29	59	0	55	65	67	0	0	19	36	3	40	29	63	31.1111	0.000796814	0.789	0.905769	0.99	0.037662	-0.00593433
ASV_5494	0	41	0	31	0	0	25	65	0	51	28	6	100	83	41	23	0	35	75	28	0	46	78	0	68	0	13	8	68	19	32	12	101	20	0	32	31.3611	0.0367983	0.058	0.257032	0.99	0.0277144	0.0128193
ASV_24252	0	38	37	0	51	23	32	0	0	81	42	0	50	54	64	57	0	28	19	50	0	22	84	23	90	0	65	57	0	39	37	28	16	0	0	34	31.1389	0.00488682	0.491	0.729376	0.99	0.0331107	0.00327794
ASV_19967	84	36	61	44	80	25	79	0	0	100	37	60	105	47	46	27	0	70	0	33	0	81	0	32	0	0	0	0	0	45	0	0	0	0	0	0	30.3333	0.0399607	0.09	0.35527	0.99	0.0225402	0.0139745
ASV_6699	0	0	0	0	0	30	0	72	44	0	0	0	0	0	0	25	79	28	55	76	0	0	0	0	0	29	0	0	66	19	0	0	0	0	28	40	16.4167	0.0384825	0.146	0.436055	0.99	0.0248362	-0.0136956
ASV_6821	0	0	11	0	0	0	0	0	22	0	44	208	0	0	0	0	0	0	57	0	67	0	0	0	37	89	0	75	0	75	202	0	0	0	0	45	25.8889	0.0414352	0.169	0.436175	0.99	0.0316433	-0.0196623
ASV_18242	37	0	0	0	10	76	0	0	0	61	30	0	37	33	49	0	66	0	67	0	68	57	64	45	47	65	53	20	54	49	10	0	62	20	0	0	30	0.0015233	0.752	0.879553	0.99	0.032602	0.000606343
ASV_17094	130	130	118	121	0	11	7	127	0	0	0	5	14	0	0	0	0	0	67	94	0	14	4	9	0	0	0	0	42	0	0	4	87	0	0	10	27.6111	0.024984	0.272	0.535984	0.99	0.0184325	0.0106984
ASV_6601	0	42	14	25	38	50	0	23	56	60	34	0	21	15	0	0	53	53	66	27	0	0	0	67	0	63	0	0	28	62	36	0	0	69	33	49	27.3333	0.0630691	0.014	0.109302	0.894	0.0432701	-0.0235297
ASV_3569	0	0	80	77	83	0	42	0	0	86	63	42	58	37	78	0	40	24	58	0	0	35	0	23	44	58	0	0	0	0	0	0	0	41	0	0	26.9167	0.0260259	0.194	0.480686	0.99	0.0226145	0.00955986
ASV_16839	23	65	0	0	13	0	49	0	41	0	27	0	11	81	24	38	0	47	0	65	0	0	0	33	108	0	0	0	0	12	75	26	65	50	0	106	26.6389	0.00812844	0.454	0.711146	0.99	0.0334265	-0.00994431
ASV_22537	27	0	23	49	29	69	0	73	28	61	67	19	0	25	51	0	57	51	0	0	35	0	82	31	88	0	0	0	20	0	0	0	0	20	0	27	25.8889	0.0307572	0.124	0.416926	0.99	0.0234468	0.0107499
ASV_20923	0	0	40	41	0	0	0	73	47	0	0	24	0	30	0	0	80	7	52	0	0	67	0	0	0	0	70	101	21	0	0	0	0	98	0	0	20.8611	0.0213816	0.287	0.569266	0.99	0.0175107	0.00662876
ASV_6237	0	24	0	0	36	26	127	0	0	0	22	0	0	32	0	0	32	31	44	0	0	0	0	25	0	0	0	0	0	0	23	86	51	94	136	91	24.4444	0.175145	0.001	0.018018	0.107	0.0416261	-0.0339172
ASV_14575	0	116	58	51	37	0	0	0	0	14	43	32	0	57	0	108	0	36	0	0	0	57	25	0	33	21	51	13	0	37	39	0	0	0	11	71	25.2778	0.013222	0.354	0.628814	0.99	0.0241832	0.00629282
ASV_22003	0	49	46	23	17	36	90	0	24	44	0	16	0	40	0	33	23	11	0	0	30	50	35	55	20	16	25	0	0	0	32	92	0	0	16	16	23.3056	0.000207828	0.885	0.963594	0.99	0.0314486	-0.00427568
ASV_16910	0	85	0	69	0	0	0	0	0	0	0	0	70	32	0	0	0	77	0	0	0	0	56	0	0	43	50	89	0	47	98	64	0	0	0	100	24.4444	0.026281	0.201	0.532958	0.99	0.03046	-0.0152178
ASV_15143	19	0	21	0	0	62	30	0	0	4	0	0	59	0	0	0	58	0	17	0	25	42	0	7	0	0	27	35	0	47	79	0	43	0	150	130	23.75	0.057266	0.059	0.266266	0.99	0.0349716	-0.0198001
ASV_10684	24	39	0	28	0	72	101	0	58	0	0	57	0	0	0	0	35	46	17	87	0	0	0	30	0	0	24	0	0	0	0	104	0	23	12	0	21.0278	0.0609182	0.054	0.257032	0.99	0.0328852	-0.0204713
ASV_22440	91	0	25	0	0	112	0	0	15	8	9	0	32	0	70	0	12	0	0	22	0	108	0	0	0	0	75	11	0	0	30	0	0	90	133	0	23.4167	0.000100162	0.949	0.974917	0.99	0.0233733	-0.000986296
ASV_1102	20	0	13	20	0	0	5	0	0	0	59	6	2	35	0	12	80	23	17	0	9	26	0	36	0	16	62	77	60	47	8	30	13	35	45	0	21	0.0239126	0.159	0.436055	0.99	0.0347079	-0.0142232
ASV_9810	0	0	50	0	71	0	0	0	0	0	116	42	0	0	12	0	0	0	0	13	0	0	0	37	0	11	57	132	0	0	39	0	49	128	0	0	21.0278	0.00366391	0.665	0.866258	0.99	0.0237725	-0.00718719
ASV_24888	0	33	21	0	0	158	0	0	0	0	28	0	0	0	0	0	0	58	14	24	0	0	0	11	0	0	0	12	0	0	0	7	0	8	187	35	16.5556	0.196351	0.001	0.0295295	0.192	0.0313279	-0.0293662
ASV_13590	0	89	0	0	0	40	0	80	0	0	43	22	80	0	0	0	71	46	0	0	77	32	0	39	0	0	0	41	29	16	0	0	86	0	0	0	21.9722	0.0148568	0.363	0.647767	0.99	0.0279706	-0.010772
ASV_20820	0	0	31	0	22	14	59	0	24	0	0	0	0	0	51	22	62	0	56	0	25	50	0	35	68	24	0	16	0	0	19	9	54	68	22	37	21.3333	0.0196236	0.234	0.503504	0.99	0.0327186	-0.0122238
ASV_20732	22	70	34	0	0	67	0	56	14	30	0	33	0	0	30	45	0	17	0	0	0	0	64	0	20	56	0	30	33	0	21	63	52	0	0	0	21.0278	0.0244446	0.193	0.480686	0.99	0.0202517	0.0086164
ASV_24510	0	0	48	53	0	44	68	0	53	0	28	67	0	29	0	0	0	67	0	30	0	63	0	0	31	0	35	0	0	32	11	0	0	0	0	0	18.3056	0.0102483	0.447	0.711146	0.99	0.0186713	0.00383269
ASV_15674	57	0	0	17	0	14	83	87	25	0	41	0	25	28	0	0	0	35	20	27	29	12	0	46	52	0	39	20	21	0	0	20	0	11	0	25	20.3889	0.00147083	0.734	0.883532	0.99	0.028418	-0.00494184
ASV_15450	0	0	8	0	0	11	71	0	0	0	0	0	0	0	0	0	49	77	0	0	0	18	0	0	0	0	0	30	0	27	74	30	50	0	0	55	13.8889	0.113328	0.014	0.109302	0.894	0.0266088	-0.0208657
ASV_15522	0	0	0	28	0	0	0	0	33	31	0	0	0	15	0	0	0	0	10	0	0	0	29	0	0	0	0	0	0	116	0	0	21	129	0	0	11.4444	0.00436496	0.687	0.866258	0.99	0.0119259	0.000483274
ASV_18296	35	24	19	0	0	0	39	68	54	0	21	19	23	29	0	0	0	47	15	24	0	22	21	49	0	0	30	16	0	17	40	37	66	0	0	17	20.3333	0.000281946	0.887	0.963538	0.99	0.0276454	-0.0018186
ASV_9291	0	0	35	0	13	3	28	43	0	0	0	0	0	46	30	34	0	18	9	59	53	48	25	0	0	0	0	30	0	56	0	0	0	0	0	0	14.7222	0.00102141	0.802	0.937866	0.99	0.0189814	-9.82759e-05
ASV_21604	0	35	0	0	0	0	13	0	0	53	0	24	44	0	27	0	0	0	8	0	14	17	36	79	0	53	0	84	0	0	0	0	52	0	4	14	15.4722	0.000714085	0.819	0.958154	0.99	0.0204216	-0.00341089
ASV_10875	105	0	44	0	0	0	0	0	0	0	0	37	68	0	45	0	0	61	103	0	0	70	0	0	0	0	0	0	0	0	45	0	0	0	0	0	16.0556	0.0239276	0.338	0.574252	0.99	0.0108954	0.00833631
ASV_21036	0	0	16	0	62	0	0	0	0	13	17	0	12	0	48	0	0	0	65	0	0	36	0	54	35	0	11	78	17	0	20	0	21	19	86	58	18.5556	0.00148913	0.744	0.90098	0.99	0.0239435	-0.00344297
ASV_3348	40	0	48	10	0	0	44	0	0	69	0	0	60	24	0	51	0	14	0	21	9	0	24	0	37	0	48	13	0	62	0	46	25	0	0	0	17.9167	0.0459084	0.082	0.325543	0.99	0.0163488	0.01164
ASV_15603	0	0	0	28	45	10	0	0	80	79	0	41	0	75	9	16	18	43	0	16	0	36	34	22	0	0	0	0	0	43	22	0	0	19	0	0	17.6667	0.0368422	0.114	0.42042	0.99	0.0172739	0.00888632
ASV_12283	0	0	90	88	16	0	0	0	58	0	0	94	0	0	0	0	0	0	43	0	0	0	0	0	0	0	45	0	46	0	0	0	101	0	0	0	16.1389	0.155199	0.01	0.0781551	0.591	0.00277463	0.0232844
ASV_3217	0	0	43	30	0	0	42	0	45	0	59	0	53	0	28	0	53	0	0	0	19	0	0	57	0	0	0	0	0	0	0	0	11	65	0	64	15.8056	0.00685085	0.533	0.805962	0.99	0.0221317	-0.00785014
ASV_17086	17	0	0	40	0	25	66	0	0	69	45	21	6	0	0	15	0	40	0	46	12	35	15	67	0	0	17	0	0	0	0	33	34	23	0	0	17.3889	0.000124816	0.926	0.971784	0.99	0.0244785	-0.00429945
ASV_8519	0	0	0	0	0	60	13	0	0	0	0	0	0	0	14	0	0	0	105	118	9	26	0	26	0	0	0	0	0	0	23	0	0	0	129	0	14.5278	0.12285	0.023	0.109302	0.902	0.024985	-0.0213938
ASV_18254	0	0	37	26	37	0	86	0	25	0	0	0	0	76	0	0	0	15	0	0	0	0	59	54	0	0	0	26	0	25	0	55	0	0	93	0	17.0556	0.00243784	0.723	0.879553	0.99	0.0211012	-0.00506603
ASV_22541	0	0	0	0	0	57	0	28	2	24	0	0	0	0	0	0	0	52	0	0	0	0	0	32	0	61	53	0	37	0	0	39	0	27	19	7	12.1667	0.0301406	0.187	0.503309	0.99	0.0207013	-0.0107469
ASV_33	0	0	0	0	0	55	75	0	0	0	29	43	0	0	17	0	0	25	0	6	0	10	0	17	0	52	0	55	0	0	67	0	16	39	80	0	16.2778	0.120941	0.007	0.0922923	0.707	0.0313776	-0.0240414
ASV_4581	9	0	44	0	0	0	27	0	0	39	25	0	0	66	0	17	22	0	70	40	0	0	0	26	0	56	15	39	0	0	38	0	23	0	18	0	15.9444	0.0170185	0.327	0.577746	0.99	0.0255243	-0.010272
ASV_252	0	47	0	0	0	0	15	0	0	0	0	0	0	23	27	0	13	0	34	14	9	0	0	16	0	0	0	0	0	0	23	52	0	0	0	0	7.58333	0.107899	0.016	0.124017	0.947	0.0190921	-0.0149243
ASV_3128	0	0	25	13	26	0	28	0	0	0	73	0	0	0	0	16	28	0	37	12	39	0	10	0	0	26	0	27	38	66	0	0	0	0	0	0	12.8889	0.0384841	0.12	0.436055	0.99	0.0236194	-0.0125522
ASV_2188	0	0	0	0	0	0	0	0	0	19	0	0	0	0	0	0	0	0	46	30	0	0	0	0	34	0	0	26	28	10	0	0	50	0	0	0	6.75	0.000464818	0.894	0.963594	0.99	0.00892824	0.000245276
ASV_5949	0	0	0	19	0	10	0	0	12	0	0	0	0	0	0	22	58	0	0	129	0	0	0	0	18	16	0	0	0	112	0	0	0	0	75	0	13.0833	0.0435554	0.169	0.438742	0.99	0.0200488	-0.0131653
ASV_24515	0	0	0	0	68	82	0	0	0	0	0	0	0	0	0	0	63	86	24	15	47	0	0	60	0	0	0	41	0	0	0	0	0	0	0	0	13.5	0.138681	0.012	0.103666	0.79	0.0249212	-0.0215245
ASV_14793	13	0	0	0	0	0	0	0	0	0	23	0	18	0	0	0	98	0	0	0	0	0	0	0	0	0	0	13	0	0	62	99	0	20	0	19	10.1389	0.104052	0.028	0.17059	0.988	0.020637	-0.0173625
ASV_24760	0	57	30	16	0	8	10	0	0	18	7	57	30	0	27	35	41	17	0	0	0	0	0	0	0	0	0	0	0	48	20	0	0	0	23	42	13.5	0.00428987	0.6	0.84282	0.99	0.0216713	-0.00594249
ASV_13665	59	98	0	0	0	0	0	0	0	0	0	0	0	0	0	0	12	0	0	0	10	0	0	0	0	0	0	0	30	0	0	107	0	14	0	38	10.2222	0.0482687	0.145	0.436055	0.99	0.0166444	-0.0113139
ASV_23186	0	0	17	0	0	62	0	0	0	0	43	20	0	22	0	0	0	11	0	0	90	0	0	0	0	0	0	0	30	18	0	114	0	0	89	0	14.3333	0.0564264	0.096	0.368408	0.99	0.0237996	-0.016038
ASV_4257	0	26	49	0	10	0	0	0	0	0	28	0	0	0	0	0	24	30	0	0	29	0	0	41	0	23	51	17	0	0	18	0	0	0	9	49	11.2222	0.101369	0.025	0.109302	0.901	0.024606	-0.0173573
ASV_16748	61	47	0	0	0	0	25	0	0	0	11	9	21	33	0	51	44	0	0	0	0	0	0	0	0	43	0	20	66	0	0	0	0	0	8	25	12.8889	0.000476654	0.875	0.963538	0.99	0.0173455	-0.00238114
ASV_13285	23	0	9	0	39	21	0	0	0	0	44	15	22	0	15	0	0	25	0	0	0	0	0	0	0	0	0	0	40	0	74	83	0	60	0	0	13.0556	0.00475143	0.622	0.851432	0.99	0.0192751	-0.00574701
ASV_11679	64	13	0	0	0	24	50	0	6	31	0	0	0	0	0	24	0	0	3	0	0	11	6	0	0	15	20	0	69	41	0	11	30	0	0	0	11.6111	0.0140874	0.391	0.653391	0.99	0.0134174	0.00482602
ASV_22647	0	47	0	0	0	0	0	0	0	0	0	0	0	28	0	44	0	41	0	0	0	30	30	0	50	21	0	0	0	34	0	54	0	0	34	0	11.4722	0.00287393	0.707	0.873467	0.99	0.0162663	-0.00380382
ASV_9899	0	0	0	0	0	27	0	54	0	0	0	0	74	0	0	41	0	19	0	58	0	31	0	0	0	0	21	0	0	0	68	0	0	47	0	0	12.2222	0.000180934	0.907	0.971784	0.99	0.0147619	-0.00161371
ASV_5707	0	0	22	0	14	0	0	0	0	0	69	61	0	32	4	0	0	0	0	0	21	0	0	59	0	0	0	20	0	62	46	23	0	0	0	0	12.0278	0.0217842	0.307	0.576076	0.99	0.0203406	-0.0103048
ASV_9525	0	8	0	22	0	0	0	0	0	0	57	0	0	0	0	0	0	56	55	40	0	29	24	0	0	0	15	0	55	0	27	0	59	0	0	0	12.4167	0.000175126	0.922	0.971784	0.99	0.0159541	-0.00229512
ASV_21039	0	0	9	0	0	0	0	0	0	0	52	5	13	0	3	0	56	0	0	21	4	0	0	0	0	0	0	23	0	0	17	18	0	0	0	0	6.13889	0.0670167	0.076	0.30903	0.99	0.0155085	-0.0110522
ASV_5842	0	10	10	0	33	0	0	0	0	0	0	0	97	37	0	0	22	0	0	30	0	0	42	0	0	0	0	0	52	0	0	0	0	93	6	0	12	0.0131036	0.446	0.711146	0.99	0.011596	0.00435281
ASV_15706	47	42	0	19	0	0	0	40	0	0	13	0	0	0	23	15	0	48	0	0	0	19	0	30	0	0	31	50	24	0	17	16	0	0	0	0	12.0556	0.000677808	0.849	0.958154	0.99	0.016543	-2.87471e-05
ASV_2329	32	37	0	68	0	19	0	0	24	0	0	0	0	9	0	0	16	14	0	14	57	0	0	0	21	0	0	0	0	0	9	40	0	62	0	0	11.7222	0.0242363	0.263	0.535984	0.99	0.0216248	-0.0108032
ASV_10490	0	0	0	0	28	67	10	0	0	14	0	0	51	0	69	0	26	15	8	0	0	0	13	17	0	37	0	0	9	0	0	34	50	0	0	0	12.4444	1.87023e-05	0.978	0.98477	0.99	0.017089	-0.00142291
ASV_20361	19	32	0	0	0	0	0	62	0	16	0	0	0	0	0	19	67	0	0	0	0	24	59	40	26	0	0	0	0	20	0	0	37	0	0	0	11.6944	0.0254868	0.257	0.535984	0.99	0.0107441	0.0072536
ASV_23590	0	0	0	0	0	61	0	0	62	0	59	0	0	41	0	0	35	0	0	0	0	0	0	26	0	0	66	0	0	0	35	0	0	42	0	0	11.8611	0.0134371	0.423	0.711146	0.99	0.0175378	-0.00830821
ASV_24902	67	0	0	3	0	0	0	0	0	0	13	0	71	0	0	0	0	0	50	0	0	0	0	19	17	43	0	0	21	0	0	0	0	0	0	0	8.44444	0.00327696	0.721	0.873467	0.99	0.00910981	0.00206577
ASV_1090	0	0	0	0	0	0	0	0	0	0	0	0	13	0	0	20	93	34	0	0	0	0	0	0	0	21	0	9	7	0	0	111	20	102	0	0	11.9444	0.0469838	0.138	0.436055	0.99	0.020049	-0.0138586
ASV_5060	9	0	22	0	15	0	0	0	0	0	8	0	0	0	0	0	46	34	0	0	0	0	0	0	0	0	0	0	0	0	0	46	0	0	10	0	5.27778	0.0304274	0.258	0.535984	0.99	0.0113941	-0.00654812
ASV_23884	0	0	0	0	0	30	49	57	0	0	0	0	58	40	0	0	0	0	0	16	0	0	0	0	0	0	0	0	0	0	0	60	0	35	0	32	10.4722	0.0129459	0.472	0.711146	0.99	0.0160615	-0.00735932
ASV_9239	14	8	0	0	29	0	0	0	0	7	0	0	0	0	27	58	20	0	7	65	0	0	0	0	11	0	0	0	0	12	0	0	0	0	30	0	8	1.48461e-05	0.975	0.98477	0.99	0.0117736	-0.000214986
ASV_20291	0	0	0	0	0	0	0	28	62	13	33	0	0	0	6	0	0	62	0	0	0	0	8	33	32	20	0	0	0	17	0	38	0	0	0	47	11.0833	0.0105111	0.469	0.713517	0.99	0.0179622	-0.00669345
ASV_17707	39	0	0	0	0	0	0	0	0	0	59	23	39	0	0	0	19	0	14	53	0	0	0	0	0	0	0	0	40	0	19	0	62	0	0	36	11.1944	4.71619e-05	0.956	0.982668	0.99	0.0145856	-0.001722
ASV_10969	0	0	25	0	23	0	26	0	0	77	77	0	50	0	0	0	0	70	0	0	10	0	0	0	0	0	29	0	0	0	0	22	0	0	0	0	11.3611	0.000152239	0.923	0.972727	0.99	0.0133452	-0.000472335
ASV_9206	0	0	0	0	15	33	0	0	0	0	28	0	26	35	0	0	0	0	0	32	0	9	26	0	0	0	26	12	29	0	19	0	0	16	43	0	9.69444	0.000221285	0.93	0.971784	0.99	0.0157053	-0.00193409
ASV_23514	0	0	0	0	0	0	0	0	0	0	0	0	0	0	23	0	0	27	0	0	28	16	0	15	0	0	0	34	0	0	29	0	0	0	0	26	5.5	0.069928	0.066	0.311038	0.99	0.0139913	-0.0104023
ASV_1178	0	0	0	0	25	20	0	15	0	0	38	0	0	0	39	0	0	0	0	0	0	0	0	0	0	58	0	30	0	0	0	0	0	0	19	57	8.36111	0.0437906	0.163	0.436175	0.99	0.0153256	-0.00921223
ASV_16297	33	0	18	0	0	39	0	0	36	0	0	0	0	0	0	0	0	24	0	16	0	28	0	46	49	0	0	19	0	0	0	53	0	0	0	0	10.0278	0.00191029	0.741	0.90098	0.99	0.0148653	-0.00313388
ASV_9745	71	0	29	0	0	0	76	0	0	0	0	20	0	0	0	0	0	0	0	15	0	0	0	0	0	63	0	23	0	31	0	0	33	21	0	0	10.6111	0.00618538	0.589	0.827742	0.99	0.0155213	-0.00554122
ASV_21135	0	0	12	0	0	0	0	0	0	0	76	0	0	0	0	0	0	0	0	0	22	0	0	107	0	0	0	13	10	0	0	0	7	110	0	0	9.91667	0.0632628	0.122	0.368408	0.99	0.0173539	-0.0135695
ASV_7690	33	0	0	0	0	0	0	0	24	0	28	0	53	0	42	0	0	0	0	0	0	0	6	33	51	0	0	0	0	10	11	0	36	12	20	0	9.97222	0.0157044	0.34	0.650131	0.99	0.0114848	0.00510621
ASV_5752	0	0	0	0	22	0	0	0	60	0	0	0	63	0	59	27	0	0	0	0	0	18	0	15	14	0	0	21	0	15	0	0	0	0	29	18	10.0278	0.0269282	0.262	0.535984	0.99	0.00970741	0.00731813
ASV_11273	0	0	0	0	0	0	0	0	0	61	0	0	0	26	0	0	31	41	0	0	19	0	30	0	0	0	31	0	65	0	0	0	0	0	0	36	9.44444	0.00756563	0.54	0.813277	0.99	0.0100816	0.0029864
ASV_13629	0	0	0	0	0	14	0	0	0	25	0	0	47	35	44	0	0	0	0	0	0	0	0	0	21	0	0	38	10	9	0	0	0	0	0	0	6.75	0.0422787	0.156	0.448628	0.99	0.0057323	0.00760891
ASV_12073	0	0	35	0	50	0	0	0	0	0	52	0	0	0	0	0	0	0	0	0	0	11	0	0	21	0	3	26	17	0	48	0	8	0	0	0	7.52778	0.00964796	0.507	0.753381	0.99	0.00863764	0.00355859
ASV_14297	30	0	0	0	0	29	20	0	0	0	0	0	0	28	28	9	0	0	24	0	26	0	0	7	0	19	0	25	0	11	8	0	0	18	0	20	8.38889	0.0671794	0.056	0.231718	0.99	0.0209583	-0.0130358
ASV_10427	0	0	0	46	26	30	0	0	0	0	0	0	0	0	0	0	19	0	0	0	0	47	33	0	26	0	0	0	37	32	0	0	0	0	0	0	8.22222	0.0362792	0.164	0.481563	0.99	0.00693648	0.00757175
ASV_21080	37	0	0	0	0	11	0	0	27	0	23	0	0	0	0	0	0	0	0	0	0	0	0	41	0	0	53	0	0	0	0	0	0	34	0	51	7.69444	0.00669081	0.61	0.827742	0.99	0.0121947	-0.00456437
ASV_2125	0	35	0	0	40	0	26	0	0	0	6	0	0	0	38	0	0	0	0	15	0	19	0	0	0	47	0	0	0	0	45	0	0	0	0	13	7.88889	0.0329058	0.242	0.503309	0.99	0.0148427	-0.00793727
ASV_11528	0	0	0	0	19	0	0	0	0	0	52	0	0	0	0	0	0	33	0	0	0	0	0	25	0	0	28	23	0	0	27	0	55	29	0	24	8.75	0.0385132	0.177	0.466702	0.99	0.017086	-0.0101306
ASV_11751	24	23	0	0	0	9	0	15	0	48	0	19	0	39	0	0	0	0	0	49	0	0	18	0	14	0	0	0	0	0	21	37	0	8	0	0	9	0.00433312	0.636	0.865828	0.99	0.0127604	0.00137469
ASV_5878	29	8	0	30	0	0	17	18	0	0	0	0	17	0	17	0	24	0	13	18	0	14	0	0	0	0	4	17	26	0	0	25	0	0	0	0	7.69444	0.00287894	0.689	0.866258	0.99	0.0125999	0.00117462
ASV_20778	43	63	63	0	0	28	0	0	0	0	0	0	0	44	0	0	0	0	0	0	0	0	8	0	48	0	0	0	20	0	0	0	0	0	11	0	9.11111	0.0259345	0.273	0.569266	0.99	0.00703041	0.00776568
ASV_14907	0	0	0	0	30	0	0	0	30	0	0	0	0	0	39	28	26	0	0	0	30	43	15	40	0	0	0	0	0	0	0	0	0	0	16	0	8.25	0.0114507	0.442	0.713517	0.99	0.00960254	0.00388942
ASV_4029	0	0	0	0	42	0	0	0	0	0	0	0	0	25	0	0	0	51	35	35	0	36	0	28	0	52	0	0	0	0	0	0	0	0	0	0	8.44444	0.0156431	0.417	0.696058	0.99	0.0133925	-0.00622622
ASV_22836	0	0	0	0	0	43	0	0	0	0	0	0	0	0	0	0	0	23	0	0	0	43	12	14	0	0	0	0	0	15	7	36	0	0	21	44	7.16667	0.090386	0.054	0.189018	0.99	0.0173568	-0.013284
ASV_8060	0	0	16	0	0	0	0	39	0	0	0	22	0	0	0	12	0	0	18	0	12	0	24	0	0	36	0	17	44	0	40	0	0	18	0	0	8.27778	0.000713988	0.855	0.958154	0.99	0.0130058	-0.000879392
ASV_4967	0	11	50	33	49	24	0	0	0	0	0	0	0	23	0	0	0	0	0	0	0	19	12	0	0	0	29	0	22	0	0	0	28	0	0	0	8.33333	0.144234	0.009	0.0781551	0.578	0.00348823	0.0160979
ASV_23053	0	0	0	0	0	23	44	0	0	0	0	0	0	0	0	25	26	0	0	0	0	12	7	0	7	35	14	13	0	0	8	0	0	0	47	0	7.25	0.033118	0.194	0.484111	0.99	0.0155749	-0.00834248
ASV_23070	0	0	0	0	15	0	0	0	0	0	28	34	0	0	0	0	0	7	0	17	0	0	50	0	0	0	0	0	29	23	16	9	0	0	0	53	7.80556	0.00602784	0.593	0.827742	0.99	0.0138568	-0.00473626
ASV_22945	0	0	0	11	0	0	0	0	0	0	0	22	0	0	0	18	0	41	0	74	0	8	0	0	0	0	12	22	0	0	69	0	0	0	0	0	7.69444	0.00467263	0.669	0.866258	0.99	0.0125168	-0.00491368
ASV_8931	17	0	15	0	0	0	0	0	0	13	30	0	0	0	18	0	0	43	0	0	0	0	0	28	0	0	0	14	0	0	42	0	0	0	0	0	6.11111	0.0161244	0.411	0.681306	0.99	0.0122068	-0.00561592
ASV_3807	0	0	13	0	52	0	16	0	0	0	0	0	0	27	53	0	0	23	0	0	0	0	0	0	0	32	0	0	0	0	0	14	0	28	0	0	7.16667	6.82781e-05	0.968	0.982668	0.99	0.010479	-0.000764886
ASV_22380	0	0	16	0	38	0	23	0	0	26	13	23	13	0	0	0	20	0	0	0	0	0	0	0	0	0	0	15	42	0	0	0	0	0	10	0	6.63889	0.0128428	0.413	0.711146	0.99	0.00864484	0.00374982
ASV_23190	0	0	31	0	35	0	0	0	0	0	0	0	0	0	14	0	0	13	0	0	11	0	24	0	0	0	37	24	24	0	0	0	0	0	0	0	5.91667	0.0446665	0.154	0.436055	0.99	0.00543236	0.00742592
ASV_9544	0	0	0	0	0	24	0	0	0	0	16	0	18	0	0	0	0	0	0	0	0	0	0	37	0	39	0	6	28	0	0	0	0	0	0	30	5.5	0.0530755	0.127	0.419382	0.99	0.0124671	-0.00861062
ASV_24652	0	0	0	0	0	19	16	0	0	0	0	0	0	17	0	0	0	13	0	0	17	0	26	0	0	24	0	0	0	0	7	0	0	8	0	28	4.86111	0.0727736	0.064	0.266266	0.99	0.014216	-0.0103507
ASV_21327	0	0	0	0	0	0	0	0	0	0	13	0	0	39	3	0	16	0	31	43	0	0	0	26	0	0	0	0	0	0	0	0	0	0	20	0	5.30556	0.0601638	0.111	0.368408	0.99	0.0126782	-0.00933952
ASV_19547	0	0	0	0	0	18	27	0	0	0	0	0	0	0	0	0	12	0	24	26	0	0	0	0	0	0	0	0	0	19	16	0	0	6	8	0	4.33333	0.239477	0.002	0.0126126	0.057	0.0162189	-0.0162189
Lefse
Taxonomy	Logarithm value	Group	LDA-value	P-value
d__Bacteria.p__Proteobacteria.c__Gammaproteobacteria.o__Burkholderiales_592524.f__Burkholderiaceae_A_580492.g__Paraburkholderia_580243.s__Paraburkholderiafungorum_ASV_418	5.70787	CTL	4.6734	0.00786893
d__Bacteria.p__Proteobacteria.c__Alphaproteobacteria.o__Sphingomonadales.f__Sphingomonadaceae.g__Sphingomonas_L_486704.s__ASV_4507	5.12986	CTL	4.16947	0.00486506
d__Bacteria.p__Proteobacteria.c__Alphaproteobacteria.o__Sphingomonadales.f__Sphingomonadaceae.g__Sphingomonas_L_486704.s__ASV_17762	4.92884	CTL	3.9171	0.0103854
d__Bacteria.p__Firmicutes_A.c__Clostridia_258483.o__Oscillospirales.f__Ruminococcaceae.g__Faecalibacterium.s__Faecalibacteriumprausnitzii_C_71358_ASV_19413	4.35369	EMT	3.70347	0.0367845
d__Bacteria.p__Actinobacteriota.c__Actinomycetia.o__Actinomycetales.f__Bifidobacteriaceae.g__Bifidobacterium_388775.s__Bifidobacteriumlongum_ASV_17795	3.94013	EMT	3.18737	0.0244974
d__Bacteria.p__Actinobacteriota.c__Actinomycetia.o__Actinomycetales.f__Bifidobacteriaceae.g__Bifidobacterium_388775.s__Bifidobacteriumlongum_ASV_552	3.83873	CTL	3.19973	0.0191879
d__Bacteria.p__Proteobacteria.c__Alphaproteobacteria.o__Sphingomonadales.f__Sphingomonadaceae.g__Sphingomonas_L_486704.s__ASV_19638	3.74826	CTL	2.99368	0.0462361
d__Bacteria.p__Firmicutes_D.c__Bacilli.o__Lactobacillales.f__Streptococcaceae.g__Streptococcus.s__ASV_3733	3.62054	EMT	3.05861	0.0250582
d__Bacteria.p__Firmicutes_A.c__Clostridia_258483.o__Lachnospirales.f__Lachnospiraceae.g__Agathobacter_164117.s__Agathobacterrectalis_ASV_11074	3.62558	EMT	3.2909	0.0151729
d__Bacteria.p__Firmicutes_C.c__Negativicutes.o__Veillonellales.f__Dialisteraceae.g__Dialister.s__Dialisterhominis_ASV_7801	3.65206	EMT	3.41432	0.0145233
d__Bacteria.p__Bacteroidota.c__Bacteroidia.o__Bacteroidales.f__Bacteroidaceae.g__Phocaeicola_A_858004.s__Phocaeicola_A_858004massiliensis_ASV_3039	3.58031	EMT	3.30755	0.0179095
d__Bacteria.p__Actinobacteriota.c__Coriobacteriia.o__Coriobacteriales.f__Coriobacteriaceae.g__Collinsella.s__Collinsellasp000434535_ASV_6599	3.42542	EMT	3.02705	0.0460176
d__Bacteria.p__Bacteroidota.c__Bacteroidia.o__Bacteroidales.f__Bacteroidaceae.g__Prevotella.s__Prevotellacopri_ASV_2188	3.17858	EMT	3.09453	0.0140471
d__Bacteria.p__Proteobacteria	5.87145	CTL	4.83944	0.00651006
d__Bacteria.p__Proteobacteria.c__Gammaproteobacteria	5.71341	CTL	4.66301	0.00786893
d__Bacteria.p__Proteobacteria.c__Gammaproteobacteria.o__Burkholderiales_592524	5.70787	CTL	4.6734	0.00786893
d__Bacteria.p__Proteobacteria.c__Gammaproteobacteria.o__Burkholderiales_592524.f__Burkholderiaceae_A_580492	5.70787	CTL	4.6734	0.00786893
d__Bacteria.p__Proteobacteria.c__Gammaproteobacteria.o__Burkholderiales_592524.f__Burkholderiaceae_A_580492.g__Paraburkholderia_580243	5.70787	CTL	4.6734	0.00786893
d__Bacteria.p__Proteobacteria.c__Alphaproteobacteria	5.35581	CTL	4.36383	0.00651006
d__Bacteria.p__Proteobacteria.c__Alphaproteobacteria.o__Sphingomonadales	5.35284	CTL	4.36976	0.00716061
d__Bacteria.p__Proteobacteria.c__Alphaproteobacteria.o__Sphingomonadales.f__Sphingomonadaceae	5.35284	CTL	4.36976	0.00716061
d__Bacteria.p__Proteobacteria.c__Alphaproteobacteria.o__Sphingomonadales.f__Sphingomonadaceae.g__Sphingomonas_L_486704	5.35284	CTL	4.36976	0.00716061
d__Bacteria.p__Bacteroidota	5.14279	EMT	4.47868	0.0227278
d__Bacteria.p__Bacteroidota.c__Bacteroidia	5.14279	EMT	4.47868	0.0227278
d__Bacteria.p__Bacteroidota.c__Bacteroidia.o__Bacteroidales	5.14279	EMT	4.47868	0.0227278
d__Bacteria.p__Bacteroidota.c__Bacteroidia.o__Bacteroidales.f__Bacteroidaceae	5.1056	EMT	4.47607	0.0209093
d__Bacteria.p__Firmicutes_A.c__Clostridia_258483.o__Oscillospirales.f__Acutalibacteraceae	4.0034	EMT	3.63505	0.0492956
d__Bacteria.p__Firmicutes_A.c__Clostridia_258483.o__Lachnospirales.f__Lachnospiraceae.g__Agathobacter_164117	3.62558	EMT	3.29329	0.0151729
d__Bacteria.p__Firmicutes_C	3.73129	EMT	3.41495	0.0370999
d__Bacteria.p__Firmicutes_C.c__Negativicutes	3.73129	EMT	3.41024	0.0370999
d__Bacteria.p__Firmicutes_C.c__Negativicutes.o__Veillonellales	3.73129	EMT	3.41474	0.0370999
d__Bacteria.p__Firmicutes_C.c__Negativicutes.o__Veillonellales.f__Dialisteraceae	3.73129	EMT	3.41069	0.0370999
d__Bacteria.p__Firmicutes_C.c__Negativicutes.o__Veillonellales.f__Dialisteraceae.g__Dialister	3.73129	EMT	3.41151	0.0370999
d__Bacteria.p__Actinobacteriota.c__Coriobacteriia.o__Coriobacteriales.f__Coriobacteriaceae	3.42542	EMT	3.05431	0.0460176
d__Bacteria.p__Actinobacteriota.c__Coriobacteriia.o__Coriobacteriales.f__Coriobacteriaceae.g__Collinsella	3.42542	EMT	3.07016	0.0460176

## Sheet: Fig. 4
Genus
Taxon	CTL01	CTL02	CTL03	CTL04	CTL05	CTL06	CTL07	CTL08	CTL09	CTL10	CTL11	CTL12	CTL13	CTL14	CTL15	CTL16	CTL17	CTL18	EMT01	EMT02	EMT03	EMT04	EMT05	EMT06	EMT07	EMT08	EMT09	EMT10	EMT11	EMT12	EMT13	EMT14	EMT15	EMT16	EMT17	EMT18
Paraburkholderia_580243	31.5503	25.6547	24.2316	29.292	33.8811	24.7755	27.0359	21.0034	21.4325	36.8579	29.5551	29.4835	28.2401	25.8615	26.6003	16.4735	24.9937	28.4955	34.0444	31.8987	39.6145	34.0535	39.4211	37.0324	36.5921	34.5739	33.6869	35.7143	33.1666	36.1926	36.493	34.8562	32.8669	33.8246	37.9454	35.4857
Sphingomonas_L_486704	13.9139	11.1995	9.75922	12.6443	13.5756	12.2004	11.3202	8.0318	8.70062	15.7028	12.5818	12.5905	12.3321	11.7475	12.7381	7.34165	10.6449	11.7304	13.9441	14.5766	16.9194	14.3367	18.5367	17.3721	17.1495	15.2415	15.0625	15.7331	15.1845	16.4308	16.564	14.4993	12.6673	14.5419	16.2256	16.8175
Prevotella	8.42452	1.91054	1.6863	3.0234	11.1459	2.74212	2.81679	3.23186	1.6966	2.31718	3.19039	2.01881	2.48364	2.38562	2.07838	3.48073	2.01469	2.32288	2.20636	2.54825	2.60676	4.02548	2.27365	2.99179	2.73739	7.34951	2.94774	3.34981	6.18001	2.86809	2.95798	2.5246	4.19056	3.02267	2.38184	3.14066
Phocaeicola_A_858004	6.39879	14.9037	3.18904	3.17912	2.0272	5.81447	8.5829	11.1569	3.43378	3.28362	7.06935	11.3964	2.53974	4.80197	3.72675	6.84704	11.1115	6.60208	2.71553	4.92966	1.81455	3.12752	2.97978	2.51144	2.21724	1.59346	1.93539	2.53001	3.38631	2.31799	3.94771	2.90596	2.06469	3.10914	2.62785	2.62843
Faecalibacterium	1.5156	2.78856	2.75359	4.7516	2.98118	6.69017	6.55359	13.6489	11.3746	1.21756	2.63571	2.49272	9.29867	13.6606	9.13583	8.36409	7.90321	5.93252	4.50916	2.72269	1.6976	2.58644	2.17383	1.50913	1.89833	2.98727	2.16615	1.56115	2.63978	1.41887	1.91597	1.72374	2.11058	2.96252	1.78917	4.29971
Bifidobacterium_388775	1.77436	4.38633	1.82719	2.90565	2.15763	5.39889	3.10075	2.47359	2.23509	2.82322	3.3128	3.08978	3.93866	3.00795	2.34242	4.23372	6.80001	3.06725	2.39537	5.03963	2.34646	3.86047	2.56941	2.63247	2.20206	2.30543	9.6025	2.27112	2.53204	3.06537	3.4211	2.86019	4.27468	3.68059	3.39198	2.51253
Bacteroides_H	2.08118	3.69672	20.0564	2.3777	1.27073	4.6679	7.5266	4.26989	11.4263	1.97474	5.03806	2.60094	2.39387	3.56498	3.14209	6.12358	9.24874	2.97374	3.35583	2.37761	1.9994	2.98937	1.36419	2.23912	1.88694	2.40338	1.82745	2.25935	2.58206	2.13589	2.79365	1.60552	2.46616	2.9362	2.03891	1.21887
Lactobacillus	1.28641	1.48472	1.59238	1.81556	1.41233	1.81076	1.37432	1.17422	1.29827	2.03181	1.36567	1.30234	1.88891	1.44443	1.64083	1.95261	1.05617	1.25309	1.60077	1.46373	1.70515	1.71918	1.97789	1.44105	2.55515	1.59723	1.97261	1.77297	1.86632	1.45681	1.29972	2.30722	8.07907	1.53765	1.44625	1.45442
Paramuribaculum	1.41949	2.05374	1.07582	1.84594	1.34153	1.45826	1.45762	1.01594	1.14336	1.35454	1.86297	1.11202	1.65326	1.17168	0.995813	1.28451	0.897023	2.09845	2.79653	1.40306	2.12012	1.50428	1.33831	1.33893	1.26808	1.54826	1.17612	2.075	1.28911	1.69961	1.07936	2.33773	1.52176	1.36847	1.56926	1.61519
Roseburia	0.495342	0.15827	0.823941	0.06457	0.59251	0.638219	0.295309	2.11286	1.34991	0.095122	0.451398	1.40682	0.340378	1.16016	0.761948	0.350657	0.672767	0.901474	0.208293	0.155474	0	0.126636	0	0.382011	0.178443	1.00957	0.212148	0.07845	0.184708	0.216245	0.168067	0.152544	0.565879	0.150382	0.108096	0.347716
Factor	CTL01	CTL02	CTL03	CTL04	CTL05	CTL06	CTL07	CTL08	CTL09	CTL10	CTL11	CTL12	CTL13	CTL14	CTL15	CTL16	CTL17	CTL18	EMT01	EMT02	EMT03	EMT04	EMT05	EMT06	EMT07	EMT08	EMT09	EMT10	EMT11	EMT12	EMT13	EMT14	EMT15	EMT16	EMT17	EMT18
CA125（U/ml）	15.65	18.25	14.95	16.38	20.39	21.56	15.22	14.82	15.17	16.37	21.39	22.59	11.85	14.68	15.39	18.37	15.29	19.64	78.54	80.96	45.67	53.62	54.39	65.22	71.26	90.33	58.27	48.62	39.57	41.85	52.37	64.57	69.41	54.39	65.82	69.76
CA199（U/ml）	12.59	10.26	13.58	19.21	10.74	12.59	15.68	13.2195	10.773	14.259	20.1705	11.277	13.2195	16.464	12.54	15.85	16.36	10.21	57.68	68.52	69.21	78.56	85.11	37.29	86.33	90.15	58.45	59.84	54.25	49.87	48.82	50.24	53.67	51.41	53.17	55.25

## Sheet: Fig. 5
Pathway level1	Pathway level2	CTL	EMT
Cellular Processes	Cell growth and death	11594.7	11088.2
Cellular Processes	Cell motility	28174.7	30360.9
Cellular Processes	Cellular community - eukaryotes	0.072517	0
Cellular Processes	Cellular community - prokaryotes	2404.53	2512.36
Cellular Processes	Transport and catabolism	4061.16	4071.11
Environmental Information Processing	Membrane transport	21954.7	22685.3
Environmental Information Processing	Signal transduction	5669.9	5981.07
Environmental Information Processing	Signaling molecules and interaction	0.714167	0.952161
Genetic Information Processing	Folding, sorting and degradation	22656.7	21433.5
Genetic Information Processing	Replication and repair	41691.1	39048.8
Genetic Information Processing	Transcription	7341.84	6721.79
Genetic Information Processing	Translation	21206.7	19625.6
Human Diseases	Cancer: overview	17.0384	0
Human Diseases	Cardiovascular disease	36.0448	40.5193
Human Diseases	Immune disease	1.66104	1.56436
Human Diseases	Infectious disease: bacterial	1071.28	953.107
Human Diseases	Infectious disease: parasitic	569.556	634.465
Human Diseases	Neurodegenerative disease	458.292	764.959
Metabolism	Amino acid metabolism	131361	132849
Metabolism	Biosynthesis of other secondary metabolites	19939.6	19057.6
Metabolism	Carbohydrate metabolism	132581	131122
Metabolism	Energy metabolism	46838.2	45444.6
Metabolism	Glycan biosynthesis and metabolism	31092.4	27050.2
Metabolism	Lipid metabolism	59189.8	58326.1
Metabolism	Metabolism of cofactors and vitamins	100415	96606.1
Metabolism	Metabolism of other amino acids	51988.4	54237.1
Metabolism	Metabolism of terpenoids and polyketides	78346	74223.1
Metabolism	Nucleotide metabolism	13595.4	12644.7
Metabolism	Xenobiotics biodegradation and metabolism	99325.8	112351
Organismal Systems	Development and regeneration	0.07413	0.166415
Organismal Systems	Digestive system	266.3	203.746
Organismal Systems	Endocrine system	643.018	1236.74
Organismal Systems	Environmental adaptation	1525.6	1445.17
Organismal Systems	Excretory system	0.094142	0.061371
Organismal Systems	Immune system	401.481	340.834
