# Supplementary material for: The potential role of gut microbiota in the occurrence and development of endometriosis
Source: Front Cell Infect Microbiol. 2024 Oct 31;14:1454931. doi: 10.3389/fcimb.2024.1454931 (PMC11560877; doi:10.3389/fcimb.2024.1454931)
Supplement: Supplementary file 2 [file Table2.xlsx]

## Sheet: taxonomy
Feature ID	Taxon
ASV_1	d__Bacteria; p__Bacteroidota; c__Bacteroidia; o__Bacteroidales; f__P3; g__UBA1711; s__UBA1711 sp900317125
ASV_2	d__Bacteria; p__Firmicutes_D; c__Bacilli; o__Lactobacillales; f__Lactobacillaceae; g__Lactobacillus
ASV_3	d__Bacteria; p__Firmicutes_A; c__Clostridia_258483; o__Lachnospirales
ASV_4	d__Bacteria; p__Bacteroidota; c__Bacteroidia; o__Bacteroidales; f__UBA11471; g__UBA11471; s__UBA11471 sp000434215
ASV_5	d__Bacteria; p__Firmicutes_A; c__Clostridia_258483; o__Lachnospirales; f__Lachnospiraceae
ASV_6	d__Bacteria; p__Firmicutes_A; c__Clostridia_258483; o__TANB77; f__CAG-508; g__; s__
ASV_7	d__Bacteria; p__Bacteroidota; c__Bacteroidia; o__Chitinophagales; f__Chitinophagaceae_966727
ASV_8	d__Bacteria; p__Proteobacteria; c__Alphaproteobacteria; o__Pelagibacterales; f__Pelagibacteraceae
ASV_9	d__Bacteria; p__Bacteroidota; c__Bacteroidia; o__Bacteroidales
ASV_10	d__Bacteria; p__Proteobacteria; c__Alphaproteobacteria; o__Rhizobiales_A_501637; f__Kaistiaceae_501637; g__Bauldia; s__
ASV_11	d__Bacteria; p__Firmicutes_A; c__Clostridia_258483; o__Lachnospirales; f__Lachnospiraceae
ASV_12	d__Bacteria; p__Proteobacteria; c__Alphaproteobacteria; o__Rhodobacterales; f__Rhodobacteraceae
ASV_13	d__Bacteria; p__Proteobacteria; c__Gammaproteobacteria; o__Pseudomonadales_650611; f__Pseudomonadaceae; g__Pseudomonas_E_647464
ASV_14	d__Bacteria; p__Actinobacteriota; c__Actinomycetia; o__Actinomycetales; f__Bifidobacteriaceae; g__Bifidobacterium_388775
ASV_15	d__Bacteria; p__Eisenbacteria; c__RBG-16-71-46; o__SZUA-252; f__SZUA-252; g__WS-7; s__WS-7 sp005893275
ASV_16	d__Bacteria; p__Bacteroidota; c__Bacteroidia
ASV_17	d__Bacteria; p__Proteobacteria; c__Gammaproteobacteria; o__Enterobacterales_A_737866; f__Succinivibrionaceae; g__Succinivibrio; s__Succinivibrio hippei_B
ASV_18	d__Bacteria; p__Proteobacteria
ASV_19	d__Bacteria; p__Bacteroidota; c__Bacteroidia; o__Bacteroidales; f__Muribaculaceae; g__Paramuribaculum; s__Paramuribaculum sp000431155
ASV_20	d__Bacteria; p__Bacteroidota; c__Bacteroidia; o__Bacteroidales; f__Bacteroidaceae; g__Bacteroides_H; s__Bacteroides_H acidifaciens
ASV_21	d__Bacteria; p__Bacteroidota; c__Bacteroidia; o__Bacteroidales; f__Paludibacteraceae; g__RF16; s__
ASV_22	d__Bacteria; p__Proteobacteria; c__Alphaproteobacteria; o__Sphingomonadales; f__Sphingomonadaceae
ASV_23	d__Bacteria; p__Firmicutes_A; c__Clostridia_258483; o__Lachnospirales; f__Lachnospiraceae
ASV_24	d__Bacteria; p__Firmicutes_A; c__Clostridia_258483; o__Oscillospirales; f__Ruminococcaceae; g__Faecalibacterium
ASV_25	d__Bacteria; p__Firmicutes_A; c__Clostridia_258483; o__Oscillospirales; f__Oscillospiraceae_88309; g__CAG-83
ASV_26	d__Bacteria; p__Proteobacteria; c__Gammaproteobacteria; o__Steroidobacterales; f__Steroidobacteraceae
ASV_27	d__Bacteria
ASV_28	d__Bacteria; p__Bacteroidota; c__Bacteroidia; o__Bacteroidales; f__Bacteroidaceae; g__Paraprevotella; s__Paraprevotella clara
ASV_29	d__Bacteria; p__Actinobacteriota; c__UBA4738_401450; o__UBA4738; f__HRBIN12; g__AC-51; s__
ASV_30	d__Bacteria; p__Firmicutes_D; c__Bacilli; o__Aneurinibacillales; f__RAOX-1; g__YIM-78166; s__YIM-78166 sp004522215
ASV_31	d__Bacteria
ASV_32	d__Bacteria; p__Firmicutes_A; c__Clostridia_258483; o__Oscillospirales; f__Ruminococcaceae; g__Ruminococcus_D; s__Ruminococcus_D bicirculans
ASV_33	d__Bacteria; p__Firmicutes_A; c__Clostridia_258483; o__Lachnospirales; f__Lachnospiraceae; g__Clostridium_Q_135822; s__Clostridium_Q_135822 fessum
ASV_34	d__Bacteria; p__Proteobacteria; c__Alphaproteobacteria
ASV_35	d__Bacteria; p__Bacteroidota; c__Bacteroidia; o__Bacteroidales; f__Muribaculaceae
ASV_36	d__Bacteria; p__Firmicutes_A; c__Clostridia_258483; o__Christensenellales; f__CAG-74; g__SFMI01; s__
ASV_37	d__Bacteria; p__Proteobacteria; c__Gammaproteobacteria; o__Burkholderiales_597441; f__Neisseriaceae_563222; g__Neisseria_563205
ASV_38	d__Bacteria; p__Gemmatimonadota; c__Gemmatimonadetes; o__Gemmatimonadales; f__Gemmatimonadaceae; g__SCN-70-22; s__
ASV_39	d__Bacteria; p__Proteobacteria; c__Gammaproteobacteria; o__Burkholderiales_595422; f__Burkholderiaceae_A_595422; g__Castellaniella
ASV_40	d__Bacteria; p__Firmicutes_A; c__Clostridia_258483; o__Lachnospirales; f__Lachnospiraceae
ASV_41	d__Bacteria; p__Firmicutes_A; c__Clostridia_258483; o__Oscillospirales; f__Oscillospiraceae_88309; g__ER4; s__ER4 sp900317525
ASV_42	d__Bacteria; p__Proteobacteria; c__Gammaproteobacteria; o__Burkholderiales_592522; f__Burkholderiaceae_A_592522
ASV_43	d__Bacteria; p__Bacteroidota; c__Bacteroidia; o__Bacteroidales; f__Muribaculaceae; g__Limisoma; s__Limisoma sp900548875
ASV_44	d__Bacteria; p__Verrucomicrobiota; c__Verrucomicrobiae; o__Pedosphaerales
ASV_45	d__Bacteria; p__Firmicutes_A; c__Clostridia_258483; o__Oscillospirales; f__Acutalibacteraceae; g__CAG-177; s__
ASV_46	d__Bacteria; p__Actinobacteriota; c__Coriobacteriia; o__Coriobacteriales; f__Eggerthellaceae
ASV_47	d__Bacteria; p__Bacteroidota; c__Bacteroidia; o__Cytophagales; f__Cyclobacteriaceae_900466; g__ELB16-189
ASV_48	d__Bacteria; p__Bacteroidota; c__Bacteroidia; o__Bacteroidales; f__Bacteroidaceae; g__Phocaeicola_A_858004; s__Phocaeicola_A_858004 massiliensis
ASV_49	d__Bacteria; p__Proteobacteria; c__Alphaproteobacteria; o__Sphingomonadales; f__Sphingomonadaceae; g__Sphingomicrobium_483265
ASV_50	d__Bacteria; p__Proteobacteria; c__Gammaproteobacteria; o__Pseudomonadales_660879; f__Moraxellaceae; g__Acinetobacter
ASV_51	d__Bacteria; p__Gemmatimonadota; c__Gemmatimonadetes; o__Gemmatimonadales; f__Gemmatimonadaceae
ASV_52	d__Bacteria; p__Proteobacteria; c__Gammaproteobacteria; o__Xanthomonadales_616009; f__Xanthomonadaceae_616009; g__Arenimonas_613591; s__Arenimonas oryziterrae
ASV_53	d__Bacteria; p__Bacteroidota; c__Bacteroidia; o__Bacteroidales
ASV_54	d__Bacteria; p__Bacteroidota; c__Bacteroidia; o__Bacteroidales; f__Tannerellaceae; g__Parabacteroides_B_862066; s__Parabacteroides_B_862066 merdae
ASV_55	d__Bacteria; p__Actinobacteriota; c__Actinomycetia; o__Streptosporangiales; f__Streptosporangiaceae; g__Bog-532; s__Bog-532 sp003164955
ASV_56	d__Bacteria; p__Bacteroidota; c__Bacteroidia; o__Bacteroidales; f__Bacteroidaceae; g__Bacteroides_H; s__Bacteroides_H uniformis
ASV_57	d__Bacteria; p__Bacteroidota; c__Bacteroidia; o__Bacteroidales; f__Bacteroidaceae; g__Bacteroides_H; s__Bacteroides_H uniformis
ASV_58	d__Bacteria; p__Firmicutes_A; c__Clostridia_258483; o__Lachnospirales; f__Lachnospiraceae; g__Anaerobutyricum
ASV_59	d__Bacteria; p__Firmicutes_A; c__Clostridia_258483; o__Lachnospirales; f__Lachnospiraceae; g__Coprococcus_A_121497; s__Coprococcus_A_121497 eutactus
ASV_60	d__Bacteria; p__Bacteroidota; c__Bacteroidia; o__Bacteroidales; f__Paludibacteraceae; g__F0058; s__F0058 sp000163695
ASV_61	d__Bacteria; p__Firmicutes_A; c__Clostridia_258483; o__Lachnospirales; f__Lachnospiraceae
ASV_62	d__Bacteria; p__Firmicutes_A; c__Clostridia_258483; o__TANB77; f__CAG-508; g__; s__
ASV_63	d__Bacteria; p__Gemmatimonadota; c__Gemmatimonadetes; o__Gemmatimonadales; f__Gemmatimonadaceae; g__AG11; s__AG11 sp003223455
ASV_64	d__Bacteria; p__Firmicutes_A; c__Clostridia_258483; o__Oscillospirales; f__Ruminococcaceae; g__Gemmiger_A_73129; s__Gemmiger_A_73129 qucibialis
ASV_65	d__Bacteria; p__Firmicutes_A; c__Clostridia_258483; o__Lachnospirales; f__Lachnospiraceae; g__Eubacterium_F; s__Eubacterium_F sp000687695
ASV_66	d__Bacteria; p__Bacteroidota; c__Bacteroidia; o__Bacteroidales; f__Tannerellaceae; g__Parabacteroides_B_862066; s__Parabacteroides_B_862066 distasonis
ASV_67	d__Bacteria; p__Firmicutes_A; c__Clostridia_258483; o__Lachnospirales; f__Lachnospiraceae; g__Clostridium_Q_135822; s__Clostridium_Q_135822 fessum
ASV_68	d__Bacteria; p__Bacteroidota; c__Bacteroidia; o__Bacteroidales; f__P3
ASV_69	d__Bacteria; p__Proteobacteria; c__Gammaproteobacteria; o__Steroidobacterales; f__Steroidobacteraceae
ASV_70	d__Bacteria; p__Bacteroidota; c__Bacteroidia; o__Bacteroidales; f__Bacteroidaceae; g__Phocaeicola_A_858004; s__Phocaeicola_A_858004 vulgatus
ASV_71	d__Bacteria; p__Bacteroidota; c__Bacteroidia; o__Bacteroidales; f__Bacteroidaceae
ASV_72	d__Bacteria; p__Bacteroidota; c__Bacteroidia; o__Bacteroidales; f__WCHB1-69; g__RUG11690; s__
ASV_73	d__Bacteria; p__Firmicutes_A; c__Clostridia_258483; o__Lachnospirales; f__Lachnospiraceae
ASV_74	d__Bacteria; p__Actinobacteriota; c__Actinomycetia; o__Streptomycetales_400645; f__Streptomycetaceae_400641; g__Streptomyces_G_399870
ASV_75	d__Bacteria; p__Actinobacteriota; c__Coriobacteriia; o__Coriobacteriales; f__Eggerthellaceae; g__Adlercreutzia_404257; s__Adlercreutzia mucosicola
ASV_76	d__Bacteria; p__Bacteroidota; c__Bacteroidia; o__Bacteroidales; f__Muribaculaceae; g__Duncaniella; s__Duncaniella sp001689575
ASV_77	d__Bacteria; p__Bacteroidota; c__Bacteroidia; o__Bacteroidales; f__Muribaculaceae; g__CAG-873; s__CAG-873 sp011959565
ASV_78	d__Bacteria; p__Bdellovibrionota_C; c__UBA2361; o__UBA2361; f__RFPC01; g__RFPC01; s__
ASV_79	d__Bacteria; p__Firmicutes_A; c__Clostridia_258483; o__Lachnospirales; f__Lachnospiraceae; g__Eubacterium_G; s__Eubacterium_G sp000434315
ASV_80	d__Bacteria; p__Proteobacteria; c__Gammaproteobacteria; o__Burkholderiales_597439; f__Usitatibacteraceae; g__Usitatibacter; s__
ASV_81	d__Bacteria; p__Bacteroidota; c__Bacteroidia; o__Bacteroidales; f__Bacteroidaceae; g__Prevotella; s__Prevotella sp900314915
ASV_82	d__Bacteria
ASV_83	d__Bacteria; p__Firmicutes_A; c__Clostridia_258483; o__; f__; g__; s__
ASV_84	d__Bacteria; p__Firmicutes_A; c__Clostridia_258483; o__Lachnospirales; f__Lachnospiraceae; g__Butyrivibrio_A_180067; s__Butyrivibrio_A_180067 crossotus
ASV_85	d__Bacteria; p__Proteobacteria; c__Gammaproteobacteria; o__Burkholderiales_595427; f__Burkholderiaceae_A_595427; g__Parasutterella
ASV_86	d__Bacteria; p__Firmicutes_A; c__Clostridia_258483; o__Clostridiales; f__Clostridiaceae_222000; g__Clostridium_T; s__Clostridium_T paraputrificum_208099
ASV_87	d__Bacteria; p__Firmicutes_A; c__Clostridia_258483; o__Oscillospirales; f__Oscillospiraceae_88309; g__Faecousia
ASV_88	d__Bacteria; p__Bacteroidota; c__Bacteroidia; o__Bacteroidales; f__Bacteroidaceae
ASV_89	d__Bacteria; p__Bacteroidota; c__Bacteroidia; o__Bacteroidales
ASV_90	Unassigned
ASV_91	d__Bacteria; p__Proteobacteria; c__Alphaproteobacteria; o__Pelagibacterales; f__Pelagibacteraceae
ASV_92	d__Bacteria; p__Bacteroidota; c__Bacteroidia; o__Flavobacteriales_877923; f__Flavobacteriaceae; g__Capnocytophaga_820688; s__Capnocytophaga leadbetteri
ASV_93	d__Bacteria; p__Proteobacteria; c__Gammaproteobacteria
ASV_94	d__Bacteria; p__Proteobacteria; c__Gammaproteobacteria; o__Pseudomonadales_650612; f__Pseudohongiellaceae; g__; s__
ASV_95	d__Bacteria; p__Proteobacteria; c__Gammaproteobacteria; o__Burkholderiales_592524; f__Burkholderiaceae_A_580492; g__Paraburkholderia_580243
ASV_96	d__Bacteria; p__Firmicutes_A; c__Clostridia_258483; o__Lachnospirales; f__Lachnospiraceae; g__Dorea_A; s__
ASV_97	d__Bacteria; p__Proteobacteria; c__Gammaproteobacteria
ASV_98	d__Bacteria; p__Firmicutes_A; c__Clostridia_258483; o__Lachnospirales; f__Lachnospiraceae
ASV_99	d__Bacteria; p__Firmicutes_A; c__Clostridia_258483; o__Oscillospirales; f__Oscillospiraceae_88309
ASV_100	d__Bacteria; p__Firmicutes_D; c__Bacilli; o__Lactobacillales; f__Enterococcaceae; g__Enterococcus_H_360604; s__Enterococcus_H_360604 faecalis
ASV_101	d__Bacteria; p__Firmicutes_A; c__Clostridia_258483; o__Oscillospirales; f__Oscillospiraceae_88309; g__Faecousia; s__Faecousia sp000434635
ASV_102	d__Bacteria; p__Firmicutes_A; c__Clostridia_258483
ASV_103	d__Bacteria; p__Proteobacteria; c__Gammaproteobacteria; o__Xanthomonadales_616050; f__Wenzhouxiangellaceae; g__GCA-2722315; s__GCA-2722315 sp012272825
ASV_104	d__Bacteria; p__Campylobacterota; c__Campylobacteria; o__Campylobacterales; f__Helicobacteraceae
ASV_105	d__Bacteria; p__Bacteroidota; c__Bacteroidia; o__Bacteroidales; f__P3; g__UBA1711; s__UBA1711 sp902775135
ASV_106	d__Bacteria; p__Firmicutes_A; c__Clostridia_258483; o__Lachnospirales; f__Lachnospiraceae; g__Acetatifactor; s__Acetatifactor sp900066565
ASV_107	d__Bacteria; p__Bacteroidota; c__Bacteroidia; o__Bacteroidales; f__Muribaculaceae
ASV_108	d__Bacteria; p__Bacteroidota; c__Bacteroidia; o__Bacteroidales; f__UBA932; g__Cryptobacteroides; s__Cryptobacteroides sp900546395
ASV_109	d__Bacteria; p__Firmicutes_A; c__Clostridia_258483; o__Lachnospirales; f__Lachnospiraceae
ASV_110	d__Bacteria; p__Bacteroidota; c__Bacteroidia; o__Bacteroidales; f__Muribaculaceae
ASV_111	d__Bacteria; p__Acidobacteriota; c__Acidobacteriae; o__Acidoferrales; f__UBA7541
ASV_112	d__Bacteria; p__Firmicutes_A; c__Clostridia_258483; o__Lachnospirales; f__Lachnospiraceae; g__COE1; s__COE1 sp000403215
ASV_113	d__Bacteria; p__Proteobacteria; c__Gammaproteobacteria; o__Pseudomonadales_650612; f__Pseudohongiellaceae; g__; s__
ASV_114	d__Bacteria; p__Bacteroidota; c__Bacteroidia; o__Bacteroidales; f__Muribaculaceae; g__CAG-485; s__CAG-485 sp002493045
ASV_115	d__Bacteria; p__Firmicutes_A; c__Clostridia_258483; o__Lachnospirales; f__Lachnospiraceae; g__CAG-95; s__CAG-95 sp009917455
ASV_116	d__Bacteria; p__Firmicutes_A; c__Clostridia_258483; o__Oscillospirales; f__Acutalibacteraceae; g__UBA737; s__
ASV_117	d__Bacteria; p__Firmicutes_A; c__Clostridia_258483; o__Lachnospirales; f__Lachnospiraceae
ASV_118	d__Bacteria; p__Bacteroidota; c__Bacteroidia; o__Bacteroidales; f__Bacteroidaceae; g__Prevotella; s__Prevotella stercorea
ASV_119	d__Bacteria; p__Bacteroidota; c__Bacteroidia; o__Bacteroidales; f__Bacteroidaceae; g__Bacteroides_H; s__Bacteroides_H faecichinchillae
ASV_120	d__Bacteria; p__Firmicutes_A; c__Clostridia_258483; o__Christensenellales; f__Borkfalkiaceae; g__Borkfalkia; s__
ASV_121	d__Bacteria; p__Gemmatimonadota; c__Gemmatimonadetes; o__Longimicrobiales; f__UBA6960
ASV_122	d__Bacteria; p__Firmicutes_A; c__Clostridia_258483; o__Lachnospirales; f__Lachnospiraceae; g__Faecalimonas; s__Faecalimonas phoceensis
ASV_123	d__Bacteria; p__Acidobacteriota; c__Acidobacteriae; o__Acidobacteriales; f__SbA1; g__Gp1-AA122; s__Gp1-AA122 sp003225055
ASV_124	d__Bacteria; p__Bacteroidota; c__Bacteroidia; o__Bacteroidales; f__Bacteroidaceae; g__Phocaeicola_A_858004; s__Phocaeicola_A_858004 dorei
ASV_125	d__Bacteria; p__Firmicutes_A; c__Clostridia_258483; o__Lachnospirales; f__Lachnospiraceae
ASV_126	d__Bacteria; p__Bacteroidota; c__Bacteroidia; o__Bacteroidales; f__Muribaculaceae; g__Paramuribaculum; s__Paramuribaculum sp900551515
ASV_127	d__Bacteria; p__Gemmatimonadota; c__Gemmatimonadetes; o__Gemmatimonadales; f__GWC2-71-9; g__JABFSM01; s__JABFSM01 sp009692115
ASV_128	d__Bacteria; p__Gemmatimonadota; c__Gemmatimonadetes; o__Gemmatimonadales; f__Gemmatimonadaceae; g__AG11; s__
ASV_129	d__Bacteria; p__Proteobacteria; c__Alphaproteobacteria
ASV_130	d__Bacteria; p__Acidobacteriota; c__Acidobacteriae; o__Acidobacteriales; f__SbA1; g__Sulfotelmatobacter; s__Sulfotelmatobacter sp003166855
ASV_131	d__Bacteria; p__Bacteroidota; c__Bacteroidia; o__Bacteroidales; f__Paludibacteraceae; g__RF16; s__
ASV_132	d__Bacteria; p__Firmicutes_A; c__Clostridia_258483; o__Oscillospirales; f__Acutalibacteraceae
ASV_133	d__Bacteria; p__Bacteroidota; c__Bacteroidia; o__Bacteroidales; f__Muribaculaceae; g__CAG-485; s__CAG-485 sp002493045
ASV_134	d__Bacteria; p__Firmicutes_A; c__Clostridia_258483; o__Lachnospirales; f__Lachnospiraceae
ASV_135	d__Bacteria; p__Proteobacteria; c__Alphaproteobacteria
ASV_136	d__Bacteria; p__Firmicutes_A; c__Clostridia_258483; o__Oscillospirales; f__Oscillospiraceae_88309; g__Limivicinus; s__Limivicinus sp002320035
ASV_137	d__Bacteria; p__Firmicutes_A; c__Clostridia_258483; o__Oscillospirales; f__Oscillospiraceae_88309
ASV_138	d__Bacteria; p__Bacteroidota; c__Bacteroidia; o__Bacteroidales; f__Muribaculaceae; g__CAG-873; s__CAG-873 sp011959565
ASV_139	d__Bacteria; p__Bacteroidota; c__Bacteroidia; o__Bacteroidales; f__Muribaculaceae; g__Paramuribaculum; s__Paramuribaculum sp000431155
ASV_140	d__Bacteria; p__Bacteroidota; c__Bacteroidia; o__Bacteroidales; f__Muribaculaceae; g__Paramuribaculum; s__Paramuribaculum sp900551515
ASV_141	d__Bacteria; p__Actinobacteriota; c__Actinomycetia; o__Actinomycetales; f__Micrococcaceae
ASV_142	d__Bacteria; p__Firmicutes_A; c__Clostridia_258483; o__Lachnospirales; f__Lachnospiraceae; g__Oribacterium; s__Oribacterium parvum
ASV_143	d__Bacteria; p__Firmicutes_A; c__Clostridia_258483; o__Lachnospirales; f__Lachnospiraceae; g__Choladousia; s__Choladousia sp003612585
ASV_144	d__Bacteria; p__Firmicutes_A; c__Clostridia_258483; o__TANB77; f__CAG-508; g__CAG-269; s__CAG-269 sp000431335
ASV_145	d__Bacteria; p__Bacteroidota; c__Bacteroidia; o__Bacteroidales; f__Muribaculaceae
ASV_146	d__Bacteria; p__Gemmatimonadota; c__Gemmatimonadetes; o__Longimicrobiales; f__Longimicrobiaceae; g__Longimicrobium; s__Longimicrobium terrae
ASV_147	d__Bacteria; p__Actinobacteriota; c__Actinomycetia; o__Propionibacteriales; f__Nocardioidaceae; g__Nocardioides_A_392796
ASV_148	d__Bacteria; p__Firmicutes_A; c__Clostridia_258483; o__Lachnospirales; f__Lachnospiraceae; g__Lachnospira; s__Lachnospira sp000436535
ASV_149	d__Bacteria; p__Firmicutes_A; c__Clostridia_258483; o__Oscillospirales; f__CAG-272; g__RUG13077; s__
ASV_150	d__Bacteria; p__Proteobacteria; c__Alphaproteobacteria; o__Sphingomonadales; f__Sphingomonadaceae; g__Sphingomonas_L_486704
ASV_151	d__Bacteria; p__Proteobacteria; c__Gammaproteobacteria; o__Enterobacterales_A_737866; f__Pasteurellaceae
ASV_152	d__Bacteria; p__Proteobacteria; c__Alphaproteobacteria; o__Pelagibacterales; f__Pelagibacteraceae; g__Pelagibacter_A_533952
ASV_153	d__Bacteria; p__Proteobacteria; c__Alphaproteobacteria; o__Caulobacterales; f__TH1-2; g__Terricaulis_486962
ASV_154	d__Bacteria; p__Firmicutes_A; c__Clostridia_258483; o__Peptostreptococcales; f__Peptostreptococcaceae_256921; g__Tepidibacter_A; s__Tepidibacter_A mesophilus
ASV_155	d__Bacteria; p__Proteobacteria; c__Alphaproteobacteria
ASV_156	d__Bacteria; p__Actinobacteriota; c__Acidimicrobiia_401430; o__Acidimicrobiales
ASV_157	d__Bacteria; p__Riflebacteria; c__Ozemobacteria; o__Ozemobacterales; f__Ozemobacteraceae; g__Rifleibacterium; s__
ASV_158	d__Bacteria; p__Firmicutes_A; c__Clostridia_258483; o__Oscillospirales; f__CAG-272; g__Avispirillum; s__
ASV_159	d__Bacteria; p__Proteobacteria; c__Alphaproteobacteria; o__Pelagibacterales; f__Pelagibacteraceae; g__AG-414-E02; s__AG-414-E02 sp902588625
ASV_160	d__Bacteria; p__Bacteroidota; c__Bacteroidia; o__Bacteroidales; f__Muribaculaceae
ASV_161	d__Bacteria; p__Firmicutes_A; c__Clostridia_258483; o__Oscillospirales; f__Oscillospiraceae_88309; g__ER4; s__
ASV_162	d__Bacteria; p__Bacteroidota; c__Bacteroidia; o__Bacteroidales; f__Bacteroidaceae; g__Bacteroides_H
ASV_163	d__Bacteria; p__Chloroflexota; c__Anaerolineae; o__Ardenticatenales; f__Ardenticatenaceae; g__Ardenticatena; s__Ardenticatena maritima
ASV_164	d__Bacteria; p__Actinobacteriota; c__Acidimicrobiia_401430; o__Acidimicrobiales; f__Ilumatobacteraceae; g__Ilumatobacter_A
ASV_165	d__Bacteria; p__Proteobacteria; c__Gammaproteobacteria
ASV_166	d__Bacteria
ASV_167	d__Bacteria; p__Proteobacteria; c__Alphaproteobacteria; o__Caulobacterales; f__Hyphomonadaceae; g__Asprobacter
ASV_168	d__Bacteria; p__Patescibacteria; c__Saccharimonadia; o__Saccharimonadales; f__UBA4665; g__PMNU01; s__PMNU01 sp002952755
ASV_169	d__Bacteria; p__Bacteroidota; c__Bacteroidia; o__Bacteroidales; f__Bacteroidaceae; g__Prevotella
ASV_170	d__Bacteria; p__Bacteroidota; c__Bacteroidia; o__Bacteroidales; f__Muribaculaceae; g__CAG-485; s__CAG-485 sp002493045
ASV_171	d__Bacteria; p__Bacteroidota; c__Bacteroidia; o__Bacteroidales; f__Muribaculaceae; g__Sodaliphilus; s__
ASV_172	d__Bacteria; p__Bacteroidota; c__Bacteroidia; o__Bacteroidales; f__Muribaculaceae
ASV_173	d__Bacteria; p__Deferribacterota; c__Deferribacteres; o__Deferribacterales; f__Mucispirillaceae; g__Mucispirillum; s__Mucispirillum schaedleri
ASV_174	d__Bacteria; p__Bacteroidota; c__Bacteroidia; o__Bacteroidales; f__Bacteroidaceae; g__Bacteroides_H
ASV_175	d__Bacteria; p__Proteobacteria; c__Gammaproteobacteria; o__Burkholderiales_592524; f__Burkholderiaceae_A_580492; g__Ralstonia; s__Ralstonia pseudosolanacearum
ASV_176	d__Bacteria; p__Bacteroidota; c__Bacteroidia; o__Bacteroidales; f__Muribaculaceae; g__CAG-485; s__CAG-485 sp900547755
ASV_177	d__Bacteria; p__Proteobacteria; c__Gammaproteobacteria; o__Burkholderiales_597433; f__SG8-39; g__SCGC-AG-212-J23; s__SCGC-AG-212-J23 sp005881595
ASV_178	d__Bacteria; p__Chloroflexota; c__Dehalococcoidia; o__UBA3495; f__UBA3495; g__UBA11650; s__UBA11650 sp002708395
ASV_179	d__Bacteria; p__Proteobacteria; c__Gammaproteobacteria; o__Burkholderiales_597437; f__Casimicrobiaceae; g__VBCG01; s__VBCG01 sp005881895
ASV_180	d__Bacteria; p__Bacteroidota; c__Bacteroidia; o__Bacteroidales; f__Muribaculaceae
ASV_181	d__Bacteria; p__Actinobacteriota
ASV_182	d__Bacteria; p__Bacteroidota; c__Bacteroidia; o__Bacteroidales
ASV_183	d__Bacteria; p__Bacteroidota; c__Bacteroidia; o__Cytophagales; f__Cyclobacteriaceae_900466; g__Chryseotalea; s__
ASV_184	d__Bacteria; p__Firmicutes_A; c__Clostridia_258483; o__TANB77; f__CAG-508; g__UMGS1994; s__UMGS1994 sp900553945
ASV_185	d__Bacteria; p__Bacteroidota; c__Bacteroidia; o__AKYH767; f__B-17BO; g__UBA2475; s__UBA2475 sp002319075
ASV_186	d__Bacteria; p__Bacteroidota; c__Bacteroidia; o__Bacteroidales; f__Bacteroidaceae; g__Phocaeicola_A_858004; s__Phocaeicola_A_858004 sartorii
ASV_187	d__Bacteria; p__Bacteroidota; c__Bacteroidia; o__Bacteroidales; f__Muribaculaceae; g__Duncaniella; s__Duncaniella sp001689575
ASV_188	d__Bacteria; p__Bacteroidota; c__Bacteroidia; o__Bacteroidales; f__Muribaculaceae; g__Muribaculum
ASV_189	d__Bacteria; p__Proteobacteria; c__Alphaproteobacteria; o__Sphingomonadales; f__Sphingomonadaceae; g__Sphingomicrobium_483265
ASV_190	d__Bacteria; p__Actinobacteriota
ASV_191	d__Bacteria; p__Bacteroidota; c__Bacteroidia; o__Bacteroidales; f__Bacteroidaceae; g__Bacteroides_H
ASV_192	d__Bacteria; p__Actinobacteriota
ASV_193	d__Bacteria; p__Proteobacteria; c__Alphaproteobacteria; o__Rhizobiales_A_504721; f__Methyloligellaceae
ASV_194	d__Bacteria; p__Proteobacteria; c__Gammaproteobacteria; o__Xanthomonadales_616009; f__Xanthomonadaceae_616009
ASV_195	d__Bacteria; p__Bacteroidota; c__Bacteroidia; o__Bacteroidales; f__Bacteroidaceae; g__Phocaeicola_A_858004; s__Phocaeicola_A_858004 coprocola
ASV_196	d__Bacteria; p__Bacteroidota; c__Bacteroidia; o__Bacteroidales; f__Muribaculaceae; g__Paramuribaculum; s__Paramuribaculum sp000431155
ASV_197	d__Bacteria; p__Firmicutes_A; c__Clostridia_258483; o__TANB77; f__CAG-508
ASV_198	d__Bacteria; p__Actinobacteriota; c__Actinomycetia; o__Mycobacteriales; f__Mycobacteriaceae; g__Mycobacterium
ASV_199	d__Bacteria; p__Bacteroidota; c__Bacteroidia; o__Bacteroidales; f__Muribaculaceae; g__UBA7173; s__UBA7173 sp900540205
ASV_200	d__Bacteria; p__Firmicutes_A; c__Clostridia_258483; o__Oscillospirales; f__Oscillospiraceae_88309; g__CAG-83
ASV_201	d__Bacteria; p__Proteobacteria; c__Alphaproteobacteria; o__Pelagibacterales; f__Pelagibacteraceae; g__Pelagibacter_A_533952
ASV_202	d__Bacteria; p__Firmicutes_A; c__Clostridia_258483; o__Lachnospirales; f__Lachnospiraceae
ASV_203	d__Bacteria; p__Actinobacteriota; c__Actinomycetia; o__Streptomycetales_400645; f__Streptomycetaceae_400641; g__Streptomyces_G_399870
ASV_204	d__Bacteria; p__Actinobacteriota; c__Actinomycetia; o__Actinomycetales; f__Bifidobacteriaceae; g__Bifidobacterium_388775
ASV_205	d__Bacteria; p__Bacteroidota; c__Bacteroidia; o__Chitinophagales; f__Chitinophagaceae_966727; g__Paraflavitalea; s__Paraflavitalea soli
ASV_206	d__Bacteria; p__Proteobacteria; c__Gammaproteobacteria; o__Burkholderiales_597441; f__SG8-41; g__UBA5216; s__UBA5216 sp902825845
ASV_207	d__Bacteria; p__Proteobacteria; c__Gammaproteobacteria; o__Pseudomonadales_650611; f__Pseudomonadaceae; g__Pseudomonas_E_647464
ASV_208	d__Bacteria; p__Acidobacteriota; c__Thermoanaerobaculia; o__UBA5704; f__UBA5704; g__; s__
ASV_209	d__Bacteria; p__Bacteroidota; c__Bacteroidia; o__Bacteroidales; f__Muribaculaceae; g__Paramuribaculum; s__Paramuribaculum sp900551515
ASV_210	d__Bacteria; p__Firmicutes_A; c__Clostridia_258483; o__Oscillospirales; f__Oscillospiraceae_88309; g__CAG-83
ASV_211	d__Bacteria; p__Proteobacteria; c__Alphaproteobacteria
ASV_212	d__Bacteria; p__Proteobacteria; c__Alphaproteobacteria; o__Pelagibacterales; f__Pelagibacteraceae; g__Pelagibacter_A_533952
ASV_213	d__Bacteria; p__Actinobacteriota; c__Actinomycetia
ASV_214	d__Bacteria; p__Bacteroidota; c__Bacteroidia; o__Bacteroidales; f__Paludibacteraceae; g__RF16; s__
ASV_215	d__Bacteria; p__Bacteroidota; c__Bacteroidia; o__Bacteroidales; f__Muribaculaceae; g__Paramuribaculum; s__Paramuribaculum sp000431155
ASV_216	d__Bacteria; p__Bacteroidota; c__Bacteroidia; o__AKYH767; f__B-17BO; g__; s__
ASV_217	d__Bacteria; p__Actinobacteriota; c__Thermoleophilia; o__Solirubrobacterales; f__; g__; s__
ASV_218	d__Bacteria; p__Proteobacteria; c__Alphaproteobacteria; o__Pelagibacterales; f__Pelagibacteraceae; g__AG-414-E02; s__AG-414-E02 sp902588625
ASV_219	d__Bacteria; p__Firmicutes_A; c__Clostridia_258483; o__Oscillospirales; f__Acutalibacteraceae; g__Eubacterium_R
ASV_220	d__Bacteria; p__Firmicutes_A; c__Clostridia_258483; o__Oscillospirales; f__UBA929; g__WRLJ01; s__WRLJ01 sp009777685
ASV_221	d__Bacteria; p__Actinobacteriota
ASV_222	d__Bacteria; p__Firmicutes_A; c__Clostridia_258483; o__Oscillospirales; f__Ruminococcaceae; g__; s__
ASV_223	d__Bacteria; p__Bacteroidota; c__Bacteroidia; o__Bacteroidales; f__Muribaculaceae; g__CAG-485; s__CAG-485 sp002493045
ASV_224	d__Bacteria; p__Proteobacteria; c__Gammaproteobacteria; o__Burkholderiales_597441; f__SG8-41; g__UBA5216; s__UBA5216 sp902825845
ASV_225	d__Bacteria; p__Proteobacteria; c__Gammaproteobacteria; o__Steroidobacterales; f__Steroidobacteraceae; g__; s__
ASV_226	d__Bacteria; p__Bacteroidota; c__Bacteroidia; o__Flavobacteriales_877923; f__Flavobacteriaceae; g__Flavobacterium
ASV_227	d__Bacteria; p__Firmicutes_A; c__Clostridia_258483; o__Oscillospirales; f__Ruminococcaceae; g__Fimivivens; s__Fimivivens sp900113995
ASV_228	d__Bacteria; p__Bacteroidota; c__Bacteroidia; o__Chitinophagales; f__Chitinophagaceae_966727; g__VBAT01; s__VBAT01 sp005884665
ASV_229	d__Bacteria; p__Firmicutes_A; c__Clostridia_258483; o__Oscillospirales; f__Oscillospiraceae_88309; g__Lawsonibacter
ASV_230	d__Bacteria; p__Firmicutes_A; c__Clostridia_258483; o__Lachnospirales; f__Lachnospiraceae; g__Kineothrix; s__Kineothrix sp000403275
ASV_231	d__Bacteria; p__Bacteroidota; c__Bacteroidia; o__Bacteroidales; f__Bacteroidaceae; g__Prevotella; s__Prevotella sp004792655
ASV_232	d__Bacteria; p__Bacteroidota; c__Bacteroidia; o__Bacteroidales; f__Muribaculaceae; g__Paramuribaculum; s__Paramuribaculum sp000431155
ASV_233	d__Bacteria; p__UBA10199; c__UBA10199; o__; f__; g__; s__
ASV_234	d__Bacteria; p__Firmicutes_D; c__Bacilli; o__Erysipelotrichales; f__Coprobacillaceae
ASV_235	d__Bacteria; p__Bacteroidota; c__Bacteroidia; o__Bacteroidales; f__Paludibacteraceae; g__RF16; s__
ASV_236	d__Bacteria; p__Bacteroidota; c__Bacteroidia; o__Bacteroidales; f__Muribaculaceae; g__UBA7173; s__UBA7173 sp002491305
ASV_237	d__Bacteria; p__Firmicutes_A; c__Clostridia_258483; o__Oscillospirales; f__Ruminococcaceae; g__Ruminococcus_D; s__Ruminococcus_D bicirculans
ASV_238	d__Bacteria; p__Actinobacteriota; c__Thermoleophilia; o__Solirubrobacterales
ASV_239	d__Bacteria; p__Firmicutes_A; c__Clostridia_258483; o__Lachnospirales; f__Lachnospiraceae
ASV_240	d__Bacteria; p__Proteobacteria; c__Gammaproteobacteria; o__Burkholderiales_597432; f__Rhodocyclaceae; g__Aromatoleum
ASV_241	d__Bacteria; p__Firmicutes_A; c__Clostridia_258483; o__Lachnospirales; f__Lachnospiraceae; g__Eubacterium_Q; s__
ASV_242	d__Bacteria; p__Firmicutes_A; c__Clostridia_258483; o__Oscillospirales; f__Oscillospiraceae_88309; g__Dysosmobacter; s__Dysosmobacter welbionis
ASV_243	d__Bacteria; p__Bacteroidota; c__Bacteroidia; o__Chitinophagales; f__Chitinophagaceae_966727; g__; s__
ASV_244	d__Bacteria; p__Bacteroidota; c__Bacteroidia; o__Bacteroidales; f__Bacteroidaceae; g__Bacteroides_H; s__Bacteroides_H oleiciplenus
ASV_245	d__Bacteria; p__Firmicutes_A; c__Clostridia_258483; o__Lachnospirales; f__Lachnospiraceae
ASV_246	d__Bacteria; p__Actinobacteriota; c__Actinomycetia; o__Actinomycetales; f__Microbacteriaceae
ASV_247	d__Bacteria; p__Bacteroidota; c__Bacteroidia; o__Bacteroidales; f__P3; g__UBA1711; s__
ASV_248	d__Bacteria; p__Firmicutes_A; c__Clostridia_258483; o__Oscillospirales; f__Ruminococcaceae; g__Ruminococcus_C_59129; s__Ruminococcus_C_59129 flavefaciens_F
ASV_249	d__Bacteria
ASV_250	d__Bacteria; p__Proteobacteria; c__Alphaproteobacteria; o__Rhodobacterales; f__Rhodobacteraceae; g__Rubellimicrobium; s__Rubellimicrobium thermophilum
ASV_251	d__Bacteria; p__Gemmatimonadota; c__Gemmatimonadetes; o__Gemmatimonadales; f__Gemmatimonadaceae
ASV_252	d__Bacteria; p__Bacteroidota; c__Bacteroidia; o__Bacteroidales; f__Bacteroidaceae; g__Bacteroides_H; s__Bacteroides_H ovatus
ASV_253	d__Bacteria; p__Bacteroidota; c__Bacteroidia; o__Bacteroidales; f__Bacteroidaceae; g__Phocaeicola_A_858004
ASV_254	d__Bacteria; p__Bacteroidota; c__Bacteroidia; o__Bacteroidales; f__Bacteroidaceae; g__Prevotella; s__Prevotella copri
ASV_255	d__Bacteria; p__Bacteroidota; c__Bacteroidia; o__Bacteroidales; f__Paludibacteraceae; g__RF16; s__
ASV_256	d__Bacteria; p__Bacteroidota; c__Bacteroidia; o__Bacteroidales; f__Muribaculaceae; g__Paramuribaculum
ASV_257	Unassigned
ASV_258	d__Bacteria; p__Bacteroidota; c__Bacteroidia; o__Bacteroidales; f__Bacteroidaceae; g__Prevotella; s__Prevotella stercorea
ASV_259	d__Bacteria; p__Proteobacteria; c__Gammaproteobacteria; o__Enterobacterales_A_737866; f__Enterobacteriaceae_A
ASV_260	d__Bacteria; p__Myxococcota_A_473307; c__Polyangia_463783; o__Palsa-1104_A; f__Fen-1088; g__Fen-1137; s__Fen-1137 sp003142855
ASV_261	d__Bacteria; p__Desulfobacterota_G_459546; c__Desulfuromonadia; o__Geobacterales; f__Pseudopelobacteraceae; g__UBA4057; s__
ASV_262	d__Bacteria; p__Spirochaetota; c__Spirochaetia; o__Treponematales; f__Treponemataceae; g__Treponema_D; s__
ASV_263	d__Bacteria; p__Desulfobacterota_I; c__Desulfovibrionia; o__Desulfovibrionales; f__Desulfovibrionaceae; g__Mailhella; s__Mailhella massiliensis
ASV_264	d__Bacteria; p__Bacteroidota; c__Bacteroidia; o__Bacteroidales; f__Bacteroidaceae; g__Bacteroides_H
ASV_265	d__Bacteria; p__Proteobacteria; c__Alphaproteobacteria; o__Sphingomonadales; f__Sphingomonadaceae; g__Sphingomicrobium_483265
ASV_266	d__Bacteria; p__Bacteroidota; c__Bacteroidia; o__Bacteroidales; f__Bacteroidaceae; g__UBA1179; s__UBA1179 sp900318995
ASV_267	Unassigned
ASV_268	d__Bacteria; p__Firmicutes_A; c__Clostridia_258483; o__Oscillospirales; f__Oscillospiraceae_88309; g__Lawsonibacter
ASV_269	d__Bacteria; p__Bacteroidota; c__Bacteroidia; o__Bacteroidales; f__Bacteroidaceae; g__Bacteroides_H; s__Bacteroides_H stercoris
ASV_270	d__Bacteria; p__Bacteroidota; c__Bacteroidia; o__Bacteroidales; f__Bacteroidaceae; g__Alloprevotella; s__Alloprevotella sp002933955
ASV_271	d__Bacteria; p__Firmicutes_A; c__Clostridia_258483; o__Lachnospirales; f__Lachnospiraceae; g__CAG-603; s__
ASV_272	d__Bacteria; p__Firmicutes_A; c__Clostridia_258483; o__UBA1381; f__UBA1381; g__CAG-41; s__CAG-41 sp001941225
ASV_273	d__Bacteria; p__Bacteroidota; c__Bacteroidia; o__Bacteroidales; f__Bacteroidaceae; g__Prevotella; s__Prevotella hominis
ASV_274	d__Bacteria; p__Bacteroidota; c__Bacteroidia; o__Cytophagales; f__Cyclobacteriaceae_900466; g__Ohtaekwangia; s__Ohtaekwangia flava
ASV_275	d__Bacteria; p__Proteobacteria; c__Alphaproteobacteria; o__Rhizobiales_A_504705; f__Xanthobacteraceae_503485
ASV_276	d__Bacteria; p__Proteobacteria; c__Alphaproteobacteria; o__Sphingomonadales; f__Sphingomonadaceae; g__Sphingomonas_L_486704
ASV_277	d__Bacteria; p__Bacteroidota; c__Bacteroidia; o__Bacteroidales; f__Bacteroidaceae
ASV_278	d__Bacteria; p__Bacteroidota; c__Bacteroidia; o__Bacteroidales; f__Muribaculaceae; g__CAG-873; s__CAG-873 sp004553485
ASV_279	d__Bacteria; p__Firmicutes_A; c__Clostridia_258483; o__Lachnospirales; f__Lachnospiraceae
ASV_280	d__Bacteria; p__Proteobacteria; c__Gammaproteobacteria
ASV_281	d__Bacteria; p__Proteobacteria; c__Alphaproteobacteria; o__Sphingomonadales; f__Sphingomonadaceae; g__Sphingomonas_L_486704
ASV_282	d__Bacteria; p__Firmicutes_A; c__Clostridia_258483; o__Oscillospirales; f__Oscillospiraceae_88309
ASV_283	d__Bacteria; p__Bacteroidota; c__Bacteroidia; o__Bacteroidales; f__Bacteroidaceae; g__Prevotella; s__Prevotella hominis
ASV_284	d__Bacteria; p__Proteobacteria; c__Gammaproteobacteria; o__Xanthomonadales_616009; f__Xanthomonadaceae_616009
ASV_285	d__Bacteria; p__Firmicutes_A; c__Clostridia_258483; o__Oscillospirales; f__Oscillospiraceae_88309; g__Lawsonibacter; s__Lawsonibacter butyricus
ASV_286	d__Bacteria; p__Proteobacteria; c__Gammaproteobacteria; o__Enterobacterales_A_737866; f__Enterobacteriaceae_A
ASV_287	d__Bacteria; p__Desulfobacterota_B; c__Binatia; o__Bin18; f__; g__; s__
ASV_288	d__Bacteria; p__Bacteroidota; c__Bacteroidia; o__Bacteroidales; f__Muribaculaceae; g__Muribaculum; s__Muribaculum intestinale
ASV_289	d__Bacteria; p__Bacteroidota; c__Bacteroidia; o__Bacteroidales; f__Muribaculaceae; g__Amulumruptor; s__Amulumruptor caecigallinarius
ASV_290	d__Bacteria; p__Bacteroidota; c__Bacteroidia; o__Bacteroidales; f__UBA932; g__Cryptobacteroides; s__Cryptobacteroides sp009774765
ASV_291	d__Bacteria; p__Firmicutes_A; c__Clostridia_258483; o__Oscillospirales; f__Oscillospiraceae_88309; g__ER4; s__ER4 sp000765235
ASV_292	d__Bacteria; p__Bacteroidota; c__Bacteroidia; o__Bacteroidales; f__Bacteroidaceae; g__Bacteroides_H; s__Bacteroides_H acidifaciens
ASV_293	d__Bacteria; p__Actinobacteriota; c__Thermoleophilia; o__Solirubrobacterales
ASV_294	d__Bacteria; p__Proteobacteria; c__Gammaproteobacteria; o__Enterobacterales_A_737866; f__Enterobacteriaceae_A
ASV_295	d__Bacteria; p__Bacteroidota; c__Bacteroidia; o__Bacteroidales; f__Rikenellaceae; g__Alistipes_A_871400
ASV_296	d__Bacteria; p__Bacteroidota; c__Bacteroidia; o__Bacteroidales; f__Muribaculaceae; g__CAG-1031; s__CAG-1031 sp000431215
ASV_297	d__Bacteria; p__Fusobacteriota; c__Fusobacteriia; o__Fusobacteriales_993521; f__Fusobacteriaceae_993521; g__Fusobacterium_A; s__Fusobacterium_A ulcerans
ASV_298	d__Bacteria; p__Firmicutes_D; c__Bacilli; o__Aneurinibacillales; f__RAOX-1; g__YIM-78166; s__YIM-78166 sp004522215
ASV_299	d__Bacteria; p__Firmicutes_A; c__Clostridia_258483; o__Oscillospirales; f__Acutalibacteraceae; g__UBA6857; s__UBA6857 sp902792985
ASV_300	d__Bacteria; p__Firmicutes_A; c__Clostridia_258483; o__Lachnospirales; f__Lachnospiraceae; g__Clostridium_N_183214; s__Clostridium_N_183214 polysaccharolyticum
ASV_301	d__Bacteria; p__Bacteroidota; c__Rhodothermia; o__Balneolales; f__Balneolaceae; g__Fodinibius_786578
ASV_302	d__Bacteria; p__Firmicutes_A; c__Clostridia_258483; o__Lachnospirales; f__Lachnospiraceae
ASV_303	d__Bacteria; p__Firmicutes_A; c__Clostridia_258483; o__Oscillospirales; f__Acutalibacteraceae; g__Fimenecus; s__Fimenecus sp004555265
ASV_304	d__Bacteria; p__Gemmatimonadota; c__Gemmatimonadetes; o__Gemmatimonadales; f__Gemmatimonadaceae
ASV_305	d__Bacteria; p__Firmicutes_D; c__Bacilli; o__Aneurinibacillales; f__RAOX-1; g__YIM-78166; s__YIM-78166 sp004522215
ASV_306	d__Bacteria; p__Firmicutes_A; c__Clostridia_258483; o__Lachnospirales; f__Lachnospiraceae
ASV_307	d__Bacteria; p__Fusobacteriota; c__Fusobacteriia; o__Fusobacteriales_993777; f__Leptotrichiaceae; g__Sneathia; s__Sneathia vaginalis
ASV_308	d__Bacteria; p__Firmicutes_A; c__Clostridia_258483; o__Lachnospirales; f__Lachnospiraceae
ASV_309	d__Bacteria; p__Firmicutes_A; c__Clostridia_258483; o__Lachnospirales; f__Lachnospiraceae; g__Eubacterium_F
ASV_310	d__Bacteria; p__Gemmatimonadota; c__Gemmatimonadetes; o__Gemmatimonadales; f__GWC2-71-9; g__JABFSM01; s__JABFSM01 sp009692115
ASV_311	d__Bacteria; p__Firmicutes_A; c__Clostridia_258483; o__Lachnospirales; f__Lachnospiraceae
ASV_312	d__Bacteria; p__Bacteroidota; c__Bacteroidia; o__Bacteroidales; f__Bacteroidaceae; g__Prevotella; s__Prevotella buccalis
ASV_313	d__Bacteria; p__Proteobacteria; c__Gammaproteobacteria; o__Xanthomonadales_616009; f__Xanthomonadaceae_616009; g__Lysobacter_A_615995
ASV_314	d__Bacteria; p__Proteobacteria; c__Alphaproteobacteria; o__Rhizobiales_A_504705; f__Xanthobacteraceae_503485
ASV_315	d__Bacteria; p__Bacteroidota; c__Bacteroidia; o__Bacteroidales; f__Muribaculaceae; g__UBA7173; s__UBA7173 sp002491305
ASV_316	d__Bacteria; p__Actinobacteriota; c__Actinomycetia; o__Actinomycetales; f__Bifidobacteriaceae; g__Bifidobacterium_388775; s__Bifidobacterium dentium
ASV_317	d__Bacteria; p__Bacteroidota; c__Bacteroidia; o__Bacteroidales; f__Muribaculaceae; g__Muribaculum; s__Muribaculum gordoncarteri
ASV_318	d__Bacteria; p__Bacteroidota; c__Bacteroidia; o__Cytophagales; f__Cyclobacteriaceae_900466; g__Chryseolinea; s__
ASV_319	d__Bacteria; p__Bacteroidota; c__Bacteroidia; o__Bacteroidales; f__Muribaculaceae; g__Muribaculum; s__Muribaculum gordoncarteri
ASV_320	d__Bacteria; p__Bacteroidota; c__Bacteroidia; o__Bacteroidales; f__Bacteroidaceae; g__Prevotella; s__Prevotella copri
ASV_321	d__Bacteria; p__Firmicutes_A; c__Clostridia_258483; o__Christensenellales
ASV_322	d__Bacteria; p__Actinobacteriota; c__Actinomycetia; o__Actinomycetales; f__Bifidobacteriaceae; g__Bifidobacterium_388775; s__Bifidobacterium leopoldii
ASV_323	d__Bacteria; p__Bacteroidota; c__Bacteroidia; o__Bacteroidales; f__Bacteroidaceae; g__Bacteroides_H; s__Bacteroides_H acidifaciens
ASV_324	d__Bacteria; p__Firmicutes_A; c__Clostridia_258483; o__Oscillospirales; f__Oscillospiraceae_88309; g__CAG-83; s__CAG-83 sp900545585
ASV_325	d__Bacteria; p__Actinobacteriota; c__Actinomycetia; o__Mycobacteriales; f__Pseudonocardiaceae; g__Lentzea
ASV_326	d__Bacteria; p__Bacteroidota; c__Bacteroidia; o__Bacteroidales; f__Bacteroidaceae
ASV_327	d__Bacteria; p__Firmicutes_D; c__Bacilli; o__Lactobacillales; f__Lactobacillaceae; g__Lactobacillus; s__Lactobacillus jensenii_330150
ASV_328	d__Bacteria; p__Bacteroidota; c__Bacteroidia; o__Bacteroidales; f__Bacteroidaceae; g__Prevotella; s__Prevotella copri
ASV_329	d__Bacteria; p__Bacteroidota; c__Bacteroidia; o__Bacteroidales; f__Paludibacteraceae; g__RF16; s__
ASV_330	d__Bacteria; p__Proteobacteria; c__Gammaproteobacteria; o__Burkholderiales_597441; f__Methylophilaceae
ASV_331	d__Bacteria; p__Proteobacteria; c__Gammaproteobacteria; o__Enterobacterales_A_737866; f__Enterobacteriaceae_A
ASV_332	d__Bacteria; p__Firmicutes_A; c__Clostridia_258483; o__Clostridiales; f__Clostridiaceae_222000; g__Clostridium_T; s__Clostridium_T paraputrificum_208099
ASV_333	d__Bacteria; p__Firmicutes_A; c__Clostridia_258483; o__Lachnospirales
ASV_334	d__Bacteria; p__Bacteroidota; c__Bacteroidia; o__Bacteroidales; f__Muribaculaceae
ASV_335	d__Bacteria; p__Firmicutes_A; c__Clostridia_258483; o__Lachnospirales; f__Lachnospiraceae
ASV_336	d__Bacteria; p__Firmicutes_A; c__Clostridia_258483; o__Oscillospirales; f__Acutalibacteraceae; g__Acutalibacter; s__Acutalibacter muris
ASV_337	d__Bacteria; p__Actinobacteriota; c__Actinomycetia; o__Streptosporangiales; f__Streptosporangiaceae; g__Spirillospora_393771
ASV_338	d__Bacteria; p__Bacteroidota; c__Bacteroidia
ASV_339	d__Bacteria; p__Spirochaetota; c__Spirochaetia; o__Treponematales; f__Treponemataceae; g__Treponema_F; s__
ASV_340	d__Bacteria; p__Firmicutes_A; c__Clostridia_258483; o__Christensenellales; f__CAG-138; g__PeH17; s__PeH17 sp900542285
ASV_341	d__Bacteria; p__Actinobacteriota; c__Actinomycetia; o__Actinomycetales; f__Bifidobacteriaceae; g__Bifidobacterium_388775
ASV_342	d__Bacteria; p__Spirochaetota; c__Spirochaetia; o__Treponematales; f__Treponemataceae; g__Treponema_D; s__
ASV_343	d__Bacteria; p__Proteobacteria; c__Alphaproteobacteria; o__Dongiales; f__Dongiaceae; g__SYSU-D60009; s__SYSU-D60009 sp003574735
ASV_344	d__Bacteria; p__Bacteroidota; c__Bacteroidia; o__Bacteroidales; f__Paludibacteraceae; g__RF16; s__
ASV_345	d__Bacteria; p__Bacteroidota; c__Bacteroidia; o__Sphingobacteriales; f__Sphingobacteriaceae; g__Pedobacter_887417
ASV_346	d__Bacteria; p__Firmicutes_A; c__Clostridia_258483; o__Lachnospirales; f__Lachnospiraceae; g__UBA3282; s__UBA3282 sp003611805
ASV_347	d__Bacteria; p__Firmicutes_A; c__Clostridia_258483; o__Lachnospirales; f__Lachnospiraceae; g__Blautia_A_141780
ASV_348	d__Bacteria; p__Bacteroidota; c__Bacteroidia; o__Bacteroidales; f__Bacteroidaceae; g__Prevotella; s__Prevotella copri
ASV_349	d__Bacteria; p__Firmicutes_A; c__Clostridia_258483; o__Oscillospirales; f__Acutalibacteraceae; g__CAG-177; s__CAG-177 sp003538135
ASV_350	d__Bacteria; p__Firmicutes_A; c__Clostridia_258483; o__Oscillospirales; f__Oscillospiraceae_88309; g__CAG-83; s__CAG-83 sp900545585
ASV_351	d__Bacteria; p__Proteobacteria; c__Gammaproteobacteria; o__Steroidobacterales; f__Steroidobacteraceae; g__SCUD01; s__
ASV_352	d__Bacteria; p__Actinobacteriota; c__Actinomycetia; o__Mycobacteriales; f__Mycobacteriaceae; g__Mycobacterium
ASV_353	d__Bacteria; p__Firmicutes_A; c__Clostridia_258483; o__Lachnospirales; f__Lachnospiraceae
ASV_354	d__Bacteria; p__Bacteroidota; c__Bacteroidia; o__Bacteroidales; f__Paludibacteraceae; g__RF16; s__
ASV_355	d__Bacteria; p__Acidobacteriota; c__Acidobacteriae; o__Acidoferrales; f__UBA7541; g__Acidoferrum; s__Acidoferrum sp003223215
ASV_356	d__Bacteria; p__Myxococcota_A_473307; c__UBA9160; o__UBA9160; f__UBA6930; g__DSOP01; s__DSOP01 sp011055735
ASV_357	d__Bacteria; p__Bacteroidota; c__Bacteroidia; o__Bacteroidales; f__Muribaculaceae; g__Muribaculum; s__Muribaculum intestinale
ASV_358	d__Bacteria; p__Proteobacteria; c__Alphaproteobacteria; o__Caulobacterales; f__Caulobacteraceae
ASV_359	d__Bacteria; p__Proteobacteria; c__Alphaproteobacteria; o__Micropepsales; f__Micropepsaceae; g__; s__
ASV_360	d__Bacteria; p__Firmicutes_A; c__Clostridia_258483; o__Peptostreptococcales; f__Anaerovoracaceae; g__RUG11894; s__RUG11894 sp902773665
ASV_361	d__Bacteria; p__Firmicutes_A; c__Clostridia_258483; o__Oscillospirales; f__Acutalibacteraceae; g__Fimenecus; s__Fimenecus sp000432435
ASV_362	d__Bacteria; p__Bacteroidota; c__Bacteroidia; o__Bacteroidales; f__Bacteroidaceae
ASV_363	d__Bacteria; p__Firmicutes_A; c__Clostridia_258483; o__Oscillospirales; f__Ruminococcaceae; g__Faecalibacterium; s__Faecalibacterium prausnitzii_C_71351
ASV_364	d__Bacteria; p__Proteobacteria; c__Alphaproteobacteria; o__Sphingomonadales; f__Sphingomonadaceae; g__Sphingomicrobium_483265
ASV_365	d__Bacteria; p__Acidobacteriota; c__Thermoanaerobaculia; o__UBA5066; f__; g__; s__
ASV_366	d__Bacteria; p__Firmicutes_A; c__Clostridia_258483; o__Lachnospirales; f__Lachnospiraceae; g__Butyribacter; s__Butyribacter sp003612285
ASV_367	d__Bacteria; p__Firmicutes_A; c__Clostridia_258483; o__Lachnospirales; f__Lachnospiraceae
ASV_368	d__Bacteria; p__Firmicutes_A; c__Clostridia_258483; o__Lachnospirales; f__Lachnospiraceae; g__Eubacterium_F; s__Eubacterium_F sp003491505
ASV_369	d__Bacteria; p__Bacteroidota; c__Bacteroidia; o__Bacteroidales; f__Muribaculaceae
ASV_370	d__Bacteria; p__Firmicutes_A; c__Clostridia_258483; o__Oscillospirales; f__Oscillospiraceae_88309; g__CAG-83
ASV_371	d__Bacteria; p__Bacteroidota; c__Bacteroidia; o__Bacteroidales; f__Bacteroidaceae
ASV_372	d__Bacteria; p__Proteobacteria; c__Gammaproteobacteria; o__Enterobacterales_A_737866; f__Pasteurellaceae; g__Haemophilus_D_735815
ASV_373	d__Bacteria; p__Bacteroidota; c__Bacteroidia; o__Bacteroidales; f__Bacteroidaceae; g__Prevotella
ASV_374	d__Bacteria
ASV_375	d__Bacteria; p__Firmicutes_A; c__Clostridia_258483; o__Clostridiales; f__Clostridiaceae_222000; g__Clostridium_T
ASV_376	d__Bacteria; p__Bacteroidota; c__Bacteroidia; o__Cytophagales; f__Cyclobacteriaceae_900466; g__Chryseolinea; s__
ASV_377	d__Bacteria; p__Firmicutes_A; c__Clostridia_258483; o__Lachnospirales; f__Lachnospiraceae; g__Enterocloster; s__Enterocloster sp000431375
ASV_378	d__Bacteria; p__Proteobacteria; c__Gammaproteobacteria; o__Burkholderiales_597441; f__SG8-41; g__UBA5216; s__UBA5216 sp902825845
ASV_379	d__Bacteria
ASV_380	d__Bacteria; p__Acidobacteriota; c__Acidobacteriae; o__Acidobacteriales; f__SbA1; g__Sulfotelmatobacter; s__Sulfotelmatobacter sp003166855
ASV_381	d__Bacteria; p__Proteobacteria; c__Gammaproteobacteria; o__Burkholderiales_597441; f__Neisseriaceae_563222; g__Neisseria_563205
ASV_382	d__Bacteria; p__Proteobacteria; c__Gammaproteobacteria; o__Enterobacterales_A_737866; f__Enterobacteriaceae_A
ASV_383	d__Bacteria; p__Firmicutes_A; c__Clostridia_258483; o__Clostridiales; f__Clostridiaceae_222000; g__Clostridium_T; s__Clostridium_T paraputrificum_208099
ASV_384	d__Bacteria; p__Bacteroidota; c__Bacteroidia; o__Bacteroidales; f__Bacteroidaceae; g__Phocaeicola_A_858004; s__Phocaeicola_A_858004 massiliensis
ASV_385	d__Bacteria; p__Proteobacteria; c__Gammaproteobacteria; o__Xanthomonadales_613067; f__Rhodanobacteraceae_613067; g__Rudaea; s__
ASV_386	d__Bacteria; p__Dependentiae; c__Babeliae; o__Babeliales; f__Babeliaceae; g__Babela; s__
ASV_387	d__Bacteria; p__Proteobacteria; c__Gammaproteobacteria; o__Enterobacterales_A_737866; f__Enterobacteriaceae_A; g__Plesiomonas; s__Plesiomonas shigelloides
ASV_388	d__Bacteria; p__Proteobacteria; c__Alphaproteobacteria; o__Rhizobiales_A_504721; f__Hyphomicrobiaceae; g__Hyphomicrobium_A; s__Hyphomicrobium_A sp002279935
ASV_389	d__Bacteria; p__Bacteroidota; c__Bacteroidia; o__Bacteroidales; f__Bacteroidaceae
ASV_390	d__Bacteria; p__Firmicutes_A; c__Clostridia_258483; o__Oscillospirales; f__Ruminococcaceae
ASV_391	d__Bacteria; p__Bacteroidota; c__Bacteroidia; o__Bacteroidales; f__Muribaculaceae; g__Paramuribaculum; s__Paramuribaculum intestinale
ASV_392	d__Bacteria; p__Bacteroidota; c__Bacteroidia; o__Bacteroidales; f__Bacteroidaceae
ASV_393	d__Bacteria; p__Proteobacteria; c__Gammaproteobacteria; o__Burkholderiales_597441; f__SG8-41; g__UBA5216; s__UBA5216 sp902825845
ASV_394	d__Bacteria; p__Gemmatimonadota; c__Gemmatimonadetes; o__Gemmatimonadales; f__GWC2-71-9
ASV_395	d__Bacteria; p__Actinobacteriota; c__Actinomycetia; o__Actinomycetales; f__Actinomycetaceae; g__Pauljensenia; s__Pauljensenia sp000308055
ASV_396	d__Bacteria; p__Firmicutes_A; c__Clostridia_258483; o__Lachnospirales; f__Lachnospiraceae; g__UBA3282; s__UBA3282 sp003611805
ASV_397	d__Bacteria; p__Proteobacteria; c__Gammaproteobacteria; o__Steroidobacterales; f__Steroidobacteraceae; g__Steroidobacter_A_608626; s__Steroidobacter_A_608626 soli
ASV_398	d__Bacteria; p__Proteobacteria; c__Alphaproteobacteria; o__Dongiales; f__Dongiaceae; g__Dongia_507335; s__Dongia sp000620685
ASV_399	d__Bacteria; p__Firmicutes_A; c__Clostridia_258483; o__Oscillospirales; f__Oscillospiraceae_88309; g__Dysosmobacter; s__
ASV_400	d__Bacteria; p__Bdellovibrionota_E; c__Bdellovibrionia_A_470743; o__UBA1018; f__UBA1018; g__GWA1-52-35; s__GWA1-52-35 sp001769805
ASV_401	d__Bacteria; p__Actinobacteriota; c__Actinomycetia
ASV_402	d__Bacteria; p__Proteobacteria; c__Gammaproteobacteria; o__Burkholderiales_592522; f__Burkholderiaceae_A_592522; g__Ramlibacter_582307; s__Ramlibacter montanisoli
ASV_403	d__Bacteria; p__Bacteroidota; c__Bacteroidia; o__Bacteroidales; f__Bacteroidaceae; g__Prevotella
ASV_404	d__Bacteria
ASV_405	d__Bacteria; p__Acidobacteriota; c__Thermoanaerobaculia; o__UBA5704; f__UBA5704; g__; s__
ASV_406	d__Bacteria; p__Firmicutes_D; c__Bacilli; o__ML615J-28; f__CAG-698; g__UBA2253; s__
ASV_407	d__Bacteria; p__Bacteroidota; c__Bacteroidia; o__Bacteroidales; f__UBA932; g__Cryptobacteroides
ASV_408	d__Bacteria; p__Desulfobacterota_B; c__Binatia; o__Bin18; f__Bin18; g__JABFSC01; s__
ASV_409	d__Bacteria; p__Firmicutes_A; c__Clostridia_258483; o__Peptostreptococcales; f__Anaerovoracaceae; g__RUG11894; s__RUG11894 sp902773665
ASV_410	d__Bacteria; p__Proteobacteria; c__Alphaproteobacteria; o__Pelagibacterales; f__Pelagibacteraceae
ASV_411	d__Bacteria; p__Firmicutes_A; c__Clostridia_258483; o__Lachnospirales; f__Lachnospiraceae; g__UBA3282; s__UBA3282 sp003611805
ASV_412	d__Bacteria; p__Bacteroidota; c__Bacteroidia; o__Bacteroidales; f__Bacteroidaceae; g__Prevotella; s__Prevotella sp900314915
ASV_413	d__Bacteria; p__Proteobacteria; c__Gammaproteobacteria; o__Enterobacterales_A_737866; f__Enterobacteriaceae_A
ASV_414	d__Bacteria; p__Firmicutes_A; c__Clostridia_258483; o__Lachnospirales; f__Lachnospiraceae; g__1XD42-69; s__1XD42-69 sp003612565
ASV_415	d__Bacteria; p__Bacteroidota; c__Bacteroidia; o__Bacteroidales; f__Bacteroidaceae; g__Prevotella; s__Prevotella copri
ASV_416	d__Bacteria; p__Bacteroidota; c__Bacteroidia; o__Bacteroidales; f__Muribaculaceae
ASV_417	d__Bacteria; p__Firmicutes_A; c__Clostridia_258483; o__Lachnospirales; f__Lachnospiraceae; g__Eubacterium_F
ASV_418	d__Bacteria; p__Proteobacteria; c__Gammaproteobacteria; o__Burkholderiales_592524; f__Burkholderiaceae_A_580492; g__Paraburkholderia_580243; s__Paraburkholderia fungorum
ASV_419	d__Bacteria; p__Bacteroidota; c__Bacteroidia; o__Bacteroidales; f__Muribaculaceae; g__CAG-485; s__CAG-485 sp002493045
ASV_420	d__Bacteria; p__Bacteroidota; c__Bacteroidia; o__Flavobacteriales_877923; f__Flavobacteriaceae; g__Flavobacterium
ASV_421	d__Bacteria; p__Bacteroidota; c__Bacteroidia; o__Bacteroidales; f__Muribaculaceae; g__Duncaniella; s__Duncaniella dubosii
ASV_422	d__Bacteria; p__Firmicutes_A; c__Clostridia_258483; o__TANB77; f__CAG-508; g__UMGS1994; s__UMGS1994 sp900553945
ASV_423	d__Bacteria; p__Firmicutes_A; c__Clostridia_258483; o__Lachnospirales; f__Lachnospiraceae
ASV_424	d__Bacteria; p__Bacteroidota; c__Bacteroidia; o__Bacteroidales; f__Muribaculaceae; g__Muribaculum; s__Muribaculum gordoncarteri
ASV_425	d__Bacteria; p__Actinobacteriota; c__Thermoleophilia; o__Solirubrobacterales; f__; g__; s__
ASV_426	d__Bacteria; p__Bacteroidota; c__Bacteroidia; o__Bacteroidales; f__Muribaculaceae; g__Paramuribaculum; s__Paramuribaculum sp000431155
ASV_427	d__Bacteria; p__Proteobacteria; c__Gammaproteobacteria; o__Steroidobacterales; f__Steroidobacteraceae; g__; s__
ASV_428	d__Bacteria; p__Proteobacteria; c__Alphaproteobacteria
ASV_429	d__Bacteria; p__Firmicutes_A; c__Clostridia_258483; o__Lachnospirales; f__Lachnospiraceae; g__Roseburia
ASV_430	d__Bacteria; p__Bacteroidota; c__Bacteroidia; o__Chitinophagales; f__Chitinophagaceae_966727; g__Parafilimonas; s__
ASV_431	d__Bacteria; p__Bacteroidota; c__Bacteroidia; o__Bacteroidales; f__Muribaculaceae
ASV_432	d__Bacteria; p__Bacteroidota; c__Bacteroidia; o__Bacteroidales; f__Muribaculaceae; g__Duncaniella; s__Duncaniella freteri
ASV_433	d__Bacteria; p__Firmicutes_C; c__Negativicutes; o__Selenomonadales; f__Selenomonadaceae_42771; g__Anaerovibrio; s__Anaerovibrio slackiae
ASV_434	d__Bacteria; p__Bacteroidota; c__Bacteroidia; o__Bacteroidales; f__Muribaculaceae
ASV_435	d__Bacteria; p__Myxococcota_A_473307; c__Polyangia_463783; o__Palsa-1104_A; f__Fen-1088; g__Fen-1137; s__Fen-1137 sp003142855
ASV_436	d__Bacteria; p__Firmicutes_A; c__Clostridia_258483
ASV_437	d__Bacteria; p__Bacteroidota; c__Bacteroidia; o__Bacteroidales; f__Muribaculaceae; g__CAG-485; s__CAG-485 sp002493045
ASV_438	d__Bacteria; p__Bacteroidota; c__Bacteroidia; o__AKYH767-A; f__2013-40CM-41-45; g__QQVM01; s__QQVM01 sp004295015
ASV_439	d__Bacteria; p__Bacteroidota; c__Bacteroidia; o__AKYH767; f__B-17BO; g__UBA2475; s__UBA2475 sp002319075
ASV_440	d__Bacteria; p__Actinobacteriota
ASV_441	d__Bacteria; p__Bacteroidota; c__Bacteroidia; o__Bacteroidales; f__Muribaculaceae; g__Paramuribaculum; s__Paramuribaculum sp000431155
ASV_442	d__Bacteria; p__Fusobacteriota; c__Fusobacteriia; o__Fusobacteriales_993521; f__Fusobacteriaceae_993521; g__Fusobacterium_A
ASV_443	d__Bacteria; p__Firmicutes_A; c__Clostridia_258483; o__Lachnospirales; f__Lachnospiraceae; g__Eubacterium_Q; s__
ASV_444	d__Bacteria; p__Bacteroidota; c__Bacteroidia; o__Bacteroidales; f__Barnesiellaceae; g__Barnesiella; s__Barnesiella viscericola
ASV_445	d__Bacteria; p__Bacteroidota; c__Bacteroidia; o__Sphingobacteriales; f__Sphingobacteriaceae; g__Mucilaginibacter_A
ASV_446	d__Bacteria; p__Bacteroidota; c__Bacteroidia; o__Bacteroidales; f__Paludibacteraceae; g__RF16; s__
ASV_447	d__Bacteria; p__Bacteroidota; c__Bacteroidia; o__Bacteroidales; f__Bacteroidaceae; g__Phocaeicola_A_858004; s__Phocaeicola_A_858004 plebeius
ASV_448	d__Bacteria; p__Bdellovibrionota_E; c__FAC87; o__UBA2466; f__UBA2466; g__RFNO01; s__RFNO01 sp009927045
ASV_449	d__Bacteria; p__Proteobacteria; c__Gammaproteobacteria; o__Burkholderiales_592524; f__Burkholderiaceae_A_580492
ASV_450	d__Bacteria; p__Firmicutes_A; c__Clostridia_258483; o__Lachnospirales; f__Lachnospiraceae
ASV_451	d__Bacteria; p__Firmicutes_D; c__Bacilli; o__Lactobacillales; f__Lactobacillaceae; g__Lactobacillus
ASV_452	d__Bacteria; p__Firmicutes_A; c__Clostridia_258483; o__Oscillospirales; f__Acutalibacteraceae; g__RUG762; s__
ASV_453	d__Bacteria; p__Firmicutes_D; c__Bacilli; o__Paenibacillales; f__Paenibacillaceae_367444; g__Thermobacillus; s__Thermobacillus xylanilyticus
ASV_454	d__Bacteria; p__Firmicutes_A; c__Clostridia_258483; o__Lachnospirales; f__Lachnospiraceae
ASV_455	d__Bacteria; p__Spirochaetota; c__Spirochaetia; o__Treponematales; f__Treponemataceae; g__Treponema_D; s__Treponema_D bryantii
ASV_456	d__Bacteria; p__Bacteroidota; c__Bacteroidia; o__Bacteroidales; f__F082; g__Limimorpha; s__Limimorpha sp900318085
ASV_457	d__Bacteria; p__Bacteroidota; c__Bacteroidia; o__Bacteroidales; f__Bacteroidaceae; g__Bacteroides_H
ASV_458	d__Bacteria; p__Actinobacteriota
ASV_459	d__Bacteria; p__Acidobacteriota; c__Acidobacteriae; o__Acidobacteriales; f__SbA1; g__Sulfotelmatobacter; s__Sulfotelmatobacter sp003166855
ASV_460	d__Bacteria; p__Bacteroidota; c__Bacteroidia; o__Bacteroidales; f__Bacteroidaceae; g__Prevotella; s__Prevotella copri
ASV_461	d__Bacteria; p__Firmicutes_A; c__Clostridia_258483; o__Lachnospirales; f__Lachnospiraceae; g__Lachnospira; s__Lachnospira sp000436535
ASV_462	d__Bacteria; p__Proteobacteria; c__Gammaproteobacteria; o__Burkholderiales_592524; f__Burkholderiaceae_A_580492; g__Paraburkholderia_580243
ASV_463	d__Bacteria; p__Bacteroidota; c__Bacteroidia; o__Flavobacteriales_877923; f__Flavobacteriaceae; g__Flavobacterium
ASV_464	d__Bacteria; p__Bacteroidota; c__Bacteroidia; o__Bacteroidales; f__Bacteroidaceae; g__Prevotella; s__Prevotella copri
ASV_465	d__Bacteria; p__Proteobacteria; c__Alphaproteobacteria; o__Rhizobiales_A_501396; f__Rhizobiaceae_A_499470
ASV_466	d__Bacteria; p__Actinobacteriota
ASV_467	d__Bacteria; p__Bacteroidota; c__Bacteroidia; o__Cytophagales; f__Cyclobacteriaceae_900466; g__Chryseotalea; s__
ASV_468	d__Bacteria; p__Acidobacteriota; c__Acidobacteriae; o__Acidoferrales; f__UBA7541; g__Acidoferrum; s__Acidoferrum sp003154775
ASV_469	d__Bacteria; p__Acidobacteriota; c__Acidobacteriae; o__Bryobacterales; f__Bryobacteraceae; g__Paludibaculum; s__Paludibaculum fermentans
ASV_470	d__Bacteria; p__Proteobacteria; c__Alphaproteobacteria; o__Sphingomonadales; f__Sphingomonadaceae
ASV_471	d__Bacteria; p__Bacteroidota; c__Bacteroidia; o__Flavobacteriales_877923; f__Flavobacteriaceae; g__Capnocytophaga_820690; s__Capnocytophaga gingivalis
ASV_472	d__Bacteria; p__Firmicutes_A; c__Clostridia_258483; o__Lachnospirales; f__Lachnospiraceae; g__Acetatifactor; s__Acetatifactor sp011959105
ASV_473	d__Bacteria; p__Bacteroidota; c__Bacteroidia; o__Bacteroidales; f__Bacteroidaceae; g__Phocaeicola_A_858004
ASV_474	d__Bacteria; p__Desulfobacterota_I; c__Desulfovibrionia; o__Desulfovibrionales; f__Desulfovibrionaceae
ASV_475	d__Bacteria; p__Proteobacteria; c__Gammaproteobacteria; o__Steroidobacterales; f__Steroidobacteraceae; g__Steroidobacter_A_608626; s__Steroidobacter_A_608626 soli
ASV_476	d__Bacteria; p__Bacteroidota; c__Bacteroidia; o__Bacteroidales; f__Bacteroidaceae; g__Bacteroides_H; s__
ASV_477	d__Bacteria; p__Proteobacteria; c__Gammaproteobacteria; o__Burkholderiales_595427; f__Burkholderiaceae_A_595427; g__; s__
ASV_478	d__Bacteria; p__Firmicutes_B_370539; c__Peptococcia; o__Peptococcales; f__Peptococcaceae_369362; g__Peptococcus; s__Peptococcus niger
ASV_479	d__Bacteria; p__Firmicutes_A; c__Clostridia_258483; o__Oscillospirales; f__Acutalibacteraceae; g__Ruminococcus_E; s__Ruminococcus_E bromii
ASV_480	d__Bacteria; p__Bacteroidota; c__Bacteroidia; o__Bacteroidales; f__Muribaculaceae; g__Paramuribaculum; s__Paramuribaculum sp000431155
ASV_481	d__Bacteria; p__Proteobacteria; c__Gammaproteobacteria
ASV_482	d__Bacteria; p__Firmicutes_A; c__Clostridia_258483; o__Lachnospirales; f__Lachnospiraceae
ASV_483	d__Bacteria; p__Proteobacteria; c__Alphaproteobacteria; o__Pelagibacterales; f__Pelagibacteraceae
ASV_484	d__Bacteria; p__Firmicutes_A; c__Clostridia_258483; o__Lachnospirales; f__Lachnospiraceae
ASV_485	d__Bacteria; p__Bacteroidota; c__Bacteroidia; o__Bacteroidales; f__Bacteroidaceae; g__Phocaeicola_A_858004; s__
ASV_486	d__Bacteria; p__Firmicutes_A; c__Clostridia_258483; o__Lachnospirales; f__Lachnospiraceae
ASV_487	d__Bacteria; p__Bacteroidota; c__Bacteroidia; o__Bacteroidales; f__Muribaculaceae; g__Paramuribaculum; s__Paramuribaculum sp000431155
ASV_488	d__Bacteria; p__Actinobacteriota; c__Actinomycetia; o__Mycobacteriales; f__Mycobacteriaceae; g__Rhodococcus_C_375578
ASV_489	d__Bacteria; p__Myxococcota_A_473307; c__Polyangia_463783; o__Polyangiales; f__Polyangiaceae; g__; s__
ASV_490	d__Bacteria; p__Proteobacteria; c__Gammaproteobacteria; o__Cardiobacteriales; f__Wohlfahrtiimonadaceae; g__Ignatzschineria; s__Ignatzschineria indica
ASV_491	d__Bacteria; p__Firmicutes_A; c__Clostridia_258483; o__Lachnospirales; f__Lachnospiraceae; g__Roseburia
ASV_492	d__Bacteria; p__Bacteroidota; c__Bacteroidia; o__Bacteroidales; f__Tannerellaceae; g__Parabacteroides_B_862066; s__Parabacteroides_B_862066 distasonis
ASV_493	d__Bacteria; p__Bacteroidota; c__Bacteroidia; o__Bacteroidales; f__UBA932; g__Cryptobacteroides
ASV_494	d__Bacteria; p__Firmicutes_A; c__Clostridia_258483; o__Lachnospirales; f__Lachnospiraceae
ASV_495	d__Bacteria; p__Bacteroidota; c__Bacteroidia; o__Bacteroidales; f__Porphyromonadaceae; g__Porphyromonas_A_859424; s__Porphyromonas_A_859424 uenonis
ASV_496	d__Bacteria; p__Bacteroidota; c__Bacteroidia; o__Bacteroidales; f__Bacteroidaceae; g__Prevotella
ASV_497	d__Bacteria; p__Bacteroidota; c__Bacteroidia; o__Bacteroidales; f__Bacteroidaceae; g__Prevotella; s__Prevotella copri
ASV_498	d__Bacteria; p__Bacteroidota; c__Bacteroidia; o__Bacteroidales; f__Muribaculaceae; g__CAG-485; s__CAG-485 sp002362485
ASV_499	d__Bacteria; p__Firmicutes_A; c__Clostridia_258483; o__Peptostreptococcales; f__Anaerovoracaceae; g__RUG11894; s__RUG11894 sp902773665
ASV_500	d__Bacteria; p__Proteobacteria; c__Gammaproteobacteria; o__Enterobacterales_A_737866; f__Vibrionaceae; g__Vibrio_678715
ASV_501	d__Bacteria; p__Bacteroidota; c__Bacteroidia; o__Bacteroidales; f__Bacteroidaceae; g__Phocaeicola_A_858004
ASV_502	d__Bacteria; p__Actinobacteriota; c__UBA4738_401450; o__UBA4738; f__HRBIN12; g__AC-51; s__AC-51 sp005883885
ASV_503	d__Bacteria; p__Bacteroidota; c__Bacteroidia; o__Bacteroidales; f__Muribaculaceae
ASV_504	d__Bacteria; p__Firmicutes_D; c__Bacilli; o__Lactobacillales; f__Streptococcaceae; g__Streptococcus
ASV_505	d__Bacteria; p__Firmicutes_A; c__Clostridia_258483; o__Lachnospirales; f__Lachnospiraceae
ASV_506	d__Bacteria; p__Proteobacteria; c__Alphaproteobacteria; o__Rhizobiales_A_501582; f__Stappiaceae; g__Roseibium_497070
ASV_507	d__Bacteria; p__Firmicutes_A; c__Clostridia_258483; o__Oscillospirales; f__Acutalibacteraceae; g__CAG-177; s__CAG-177 sp003538135
ASV_508	d__Bacteria; p__Proteobacteria; c__Gammaproteobacteria
ASV_509	d__Bacteria; p__Firmicutes_A; c__Clostridia_258483; o__Oscillospirales; f__Oscillospiraceae_88309; g__Limivicinus; s__Limivicinus sp002320035
ASV_510	d__Bacteria; p__Proteobacteria; c__Gammaproteobacteria; o__Burkholderiales_592522; f__Burkholderiaceae_A_592522; g__Polaromonas
ASV_511	d__Bacteria; p__Firmicutes_A; c__Clostridia_258483; o__Oscillospirales; f__Butyricicoccaceae; g__Agathobaculum; s__Agathobaculum butyriciproducens
ASV_512	d__Bacteria; p__Actinobacteriota; c__Coriobacteriia; o__Coriobacteriales; f__Coriobacteriaceae; g__Collinsella; s__Collinsella sp000434535
ASV_513	d__Bacteria; p__Proteobacteria; c__Gammaproteobacteria; o__Xanthomonadales_616009; f__Xanthomonadaceae_616009; g__Arenimonas_613591
ASV_514	d__Bacteria; p__Bacteroidota; c__Bacteroidia; o__Bacteroidales; f__UBA932; g__Cryptobacteroides
ASV_515	d__Bacteria; p__Firmicutes_A; c__Clostridia_258483; o__Lachnospirales; f__Lachnospiraceae
ASV_516	d__Bacteria; p__Bacteroidota; c__Bacteroidia; o__Chitinophagales; f__Saprospiraceae; g__OLB9; s__
ASV_517	d__Bacteria; p__Gemmatimonadota; c__Gemmatimonadetes; o__Gemmatimonadales; f__Gemmatimonadaceae
ASV_518	d__Bacteria; p__Firmicutes_A; c__Clostridia_258483; o__Lachnospirales; f__Lachnospiraceae
ASV_519	d__Bacteria; p__Firmicutes_A; c__Clostridia_258483; o__Oscillospirales; f__Acutalibacteraceae; g__DTU089; s__DTU089 sp002069015
ASV_520	d__Bacteria; p__Firmicutes_A; c__Clostridia_258483; o__Lachnospirales; f__Lachnospiraceae; g__Acetatifactor; s__Acetatifactor sp011959105
ASV_521	d__Bacteria; p__Spirochaetota; c__Spirochaetia; o__Treponematales; f__Treponemataceae; g__Treponema_D; s__
ASV_522	d__Bacteria; p__Bacteroidota; c__Bacteroidia; o__Bacteroidales
ASV_523	d__Bacteria; p__Firmicutes_A; c__Clostridia_258483; o__Oscillospirales; f__Ruminococcaceae; g__Faecalibacterium
ASV_524	d__Bacteria; p__Proteobacteria; c__Gammaproteobacteria; o__Enterobacterales_A_737866; f__Pasteurellaceae; g__Haemophilus_D_735815
ASV_525	d__Bacteria; p__Proteobacteria; c__Alphaproteobacteria; o__Reyranellales; f__Reyranellaceae; g__; s__
ASV_526	d__Bacteria; p__Acidobacteriota; c__Thermoanaerobaculia; o__UBA5704; f__UBA5704; g__; s__
ASV_527	d__Bacteria; p__Firmicutes_A; c__Clostridia_258483; o__TANB77; f__CAG-508; g__UMGS1994; s__UMGS1994 sp900553945
ASV_528	d__Bacteria; p__Firmicutes_A; c__Clostridia_258483; o__Tissierellales; f__Peptoniphilaceae; g__Anaerosphaera_226805; s__Anaerosphaera stercorisuis
ASV_529	d__Bacteria; p__Actinobacteriota
ASV_530	d__Bacteria; p__Proteobacteria; c__Alphaproteobacteria; o__Rhizobiales_A_504705; f__Xanthobacteraceae_503485
ASV_531	d__Bacteria; p__Acidobacteriota; c__Acidobacteriae; o__2-12-FULL-54-10; f__2-12-FULL-54-10; g__SHUM01; s__
ASV_532	d__Bacteria; p__Firmicutes_A; c__Clostridia_258483; o__Oscillospirales; f__Oscillospiraceae_88309; g__Dysosmobacter; s__
ASV_533	d__Bacteria; p__Bacteroidota; c__Bacteroidia; o__Bacteroidales; f__Muribaculaceae; g__CAG-485; s__CAG-485 sp900547755
ASV_534	d__Bacteria; p__Bacteroidota; c__Bacteroidia; o__AKYH767; f__B-17BO; g__; s__
ASV_535	d__Bacteria; p__Firmicutes_A; c__Clostridia_258483; o__Oscillospirales; f__Oscillospiraceae_88309; g__Enterenecus; s__Enterenecus sp004560375
ASV_536	d__Bacteria; p__Bacteroidota; c__Bacteroidia; o__Bacteroidales; f__UBA11471; g__UBA11471; s__UBA11471 sp000434215
ASV_537	d__Bacteria; p__Firmicutes_A; c__Clostridia_258483; o__Oscillospirales; f__Acutalibacteraceae; g__RUG420; s__RUG420 sp900317085
ASV_538	d__Bacteria; p__Bacteroidota; c__Bacteroidia; o__Bacteroidales; f__Paludibacteraceae; g__RF16
ASV_539	d__Bacteria; p__Bacteroidota; c__Ignavibacteria; o__SJA-28; f__B-1AR; g__UBA2330; s__UBA2330 sp002344965
ASV_540	d__Bacteria; p__Gemmatimonadota; c__Gemmatimonadetes; o__Longimicrobiales; f__Longimicrobiaceae; g__Longimicrobium; s__Longimicrobium terrae
ASV_541	d__Bacteria; p__Actinobacteriota; c__Actinomycetia; o__Mycobacteriales; f__Pseudonocardiaceae; g__Pseudonocardia
ASV_542	d__Bacteria; p__Proteobacteria; c__Alphaproteobacteria; o__Rhizobiales_A_504721; f__Hyphomicrobiaceae; g__Hyphomicrobium_A; s__Hyphomicrobium_A sp002279935
ASV_543	d__Bacteria; p__Bacteroidota; c__Bacteroidia; o__Bacteroidales; f__Tannerellaceae; g__Parabacteroides_B_862066; s__Parabacteroides_B_862066 johnsonii
ASV_544	d__Bacteria; p__Firmicutes_A; c__Clostridia_258483; o__Lachnospirales; f__Lachnospiraceae
ASV_545	d__Bacteria; p__Proteobacteria; c__Alphaproteobacteria; o__Reyranellales; f__Reyranellaceae; g__; s__
ASV_546	d__Bacteria; p__Firmicutes_A; c__Clostridia_258483; o__Christensenellales; f__Borkfalkiaceae; g__Borkfalkia; s__
ASV_547	d__Bacteria; p__Firmicutes_D; c__Bacilli; o__Lactobacillales; f__Streptococcaceae; g__Streptococcus
ASV_548	d__Bacteria; p__Bacteroidota; c__Bacteroidia; o__Bacteroidales; f__Muribaculaceae; g__Limisoma; s__Limisoma sp900548875
ASV_549	d__Bacteria; p__Proteobacteria; c__Gammaproteobacteria; o__Burkholderiales_597441; f__Neisseriaceae_563222
ASV_550	d__Bacteria; p__Bacteroidota; c__Bacteroidia; o__Bacteroidales; f__Bacteroidaceae; g__Bacteroides_H
ASV_551	d__Bacteria; p__Bacteroidota; c__Bacteroidia; o__Bacteroidales; f__Bacteroidaceae; g__Bacteroides_H
ASV_552	d__Bacteria; p__Actinobacteriota; c__Actinomycetia; o__Actinomycetales; f__Bifidobacteriaceae; g__Bifidobacterium_388775; s__Bifidobacterium longum
ASV_553	d__Bacteria; p__Bacteroidota; c__Bacteroidia; o__Bacteroidales; f__Muribaculaceae; g__CAG-485; s__CAG-485 sp002493045
ASV_554	d__Bacteria; p__Proteobacteria; c__Gammaproteobacteria; o__Xanthomonadales_616009; f__Xanthomonadaceae_616009; g__Lysobacter_A_615715; s__Lysobacter_A dokdonensis
ASV_555	d__Bacteria; p__Proteobacteria; c__Alphaproteobacteria; o__Sphingomonadales; f__Sphingomonadaceae; g__Novosphingobium_485351
ASV_556	d__Bacteria; p__Bacteroidota; c__Bacteroidia; o__Cytophagales; f__Cyclobacteriaceae_900466; g__Chryseolinea; s__Chryseolinea serpens
ASV_557	d__Bacteria; p__Desulfobacterota_G_459546; c__Desulfuromonadia; o__Desulfuromonadales
ASV_558	d__Bacteria; p__Bacteroidota; c__Bacteroidia; o__Bacteroidales; f__Muribaculaceae; g__CAG-873; s__CAG-873 sp011959565
ASV_559	d__Bacteria; p__Bacteroidota; c__Bacteroidia; o__Bacteroidales; f__UBA932; g__Cryptobacteroides
ASV_560	d__Bacteria; p__Bacteroidota; c__Bacteroidia; o__Bacteroidales
ASV_561	d__Bacteria; p__Bacteroidota; c__Bacteroidia; o__Bacteroidales; f__Bacteroidaceae; g__Phocaeicola_A_858004; s__Phocaeicola_A_858004 coprocola
ASV_562	d__Bacteria; p__Firmicutes_A; c__Clostridia_258483; o__Oscillospirales; f__Ruminococcaceae; g__Faecalibacterium; s__Faecalibacterium prausnitzii_C_71358
ASV_563	d__Bacteria; p__Proteobacteria; c__Gammaproteobacteria; o__Pseudomonadales_650611; f__Pseudomonadaceae
ASV_564	d__Bacteria; p__Bacteroidota; c__Bacteroidia; o__Bacteroidales; f__Muribaculaceae; g__Paramuribaculum; s__Paramuribaculum sp000431155
ASV_565	d__Bacteria; p__Gemmatimonadota; c__Gemmatimonadetes; o__Gemmatimonadales; f__GWC2-71-9; g__JABFSM01; s__
ASV_566	d__Bacteria; p__Bacteroidota; c__Bacteroidia; o__Bacteroidales; f__Muribaculaceae
ASV_567	d__Bacteria; p__Firmicutes_A; c__Clostridia_258483; o__Oscillospirales; f__Oscillospiraceae_88309; g__Lawsonibacter; s__Lawsonibacter butyricus
ASV_568	d__Bacteria; p__Bacteroidota; c__Bacteroidia; o__Bacteroidales; f__Bacteroidaceae; g__Prevotella
ASV_569	d__Bacteria; p__Bacteroidota; c__Bacteroidia; o__Bacteroidales; f__Bacteroidaceae; g__Bacteroides_H
ASV_570	d__Bacteria; p__Desulfobacterota_G_459546; c__Desulfuromonadia; o__Geobacterales; f__Geobacteraceae; g__Geomonas
ASV_571	d__Bacteria; p__Bacteroidota; c__Bacteroidia; o__Bacteroidales; f__Muribaculaceae
ASV_572	d__Bacteria; p__Firmicutes_A; c__Clostridia_258483; o__Lachnospirales; f__Lachnospiraceae
ASV_573	d__Bacteria; p__Firmicutes_A; c__Clostridia_258483; o__Lachnospirales; f__Lachnospiraceae
ASV_574	d__Bacteria; p__Bacteroidota; c__Bacteroidia
ASV_575	d__Bacteria; p__Spirochaetota; c__Spirochaetia; o__Treponematales; f__Treponemataceae; g__Treponema_D
ASV_576	d__Bacteria; p__Firmicutes_A; c__Clostridia_258483; o__Lachnospirales; f__Lachnospiraceae; g__Porcincola; s__
ASV_577	d__Bacteria; p__Firmicutes_A; c__Clostridia_258483; o__Oscillospirales; f__Ruminococcaceae; g__Ruthenibacterium; s__Ruthenibacterium lactatiformans
ASV_578	d__Bacteria; p__Firmicutes_A; c__Clostridia_258483; o__Peptostreptococcales; f__Anaerovoracaceae; g__Copromorpha; s__Copromorpha sp900066305
ASV_579	d__Bacteria; p__Firmicutes_D; c__Bacilli; o__Lactobacillales; f__Lactobacillaceae; g__Limosilactobacillus; s__Limosilactobacillus fermentum
ASV_580	d__Bacteria; p__Bacteroidota; c__Bacteroidia; o__Bacteroidales; f__Muribaculaceae; g__CAG-1031; s__CAG-1031 sp000431215
ASV_581	d__Bacteria; p__Proteobacteria; c__Alphaproteobacteria; o__Sphingomonadales; f__Sphingomonadaceae; g__Sphingomonas_L_486704
ASV_582	d__Bacteria; p__Myxococcota_A_473307; c__UBA4151; o__UBA4151; f__UBA4151; g__CACGMS01; s__
ASV_583	d__Bacteria
ASV_584	d__Bacteria; p__Desulfobacterota_I; c__Desulfovibrionia; o__Desulfovibrionales; f__Desulfovibrionaceae
ASV_585	d__Bacteria; p__Campylobacterota; c__Campylobacteria; o__Campylobacterales; f__Arcobacteraceae; g__Aliarcobacter
ASV_586	d__Bacteria; p__Actinobacteriota; c__Thermoleophilia; o__Gaiellales; f__Gaiellaceae; g__AC-16; s__AC-16 sp005884575
ASV_587	d__Bacteria; p__Proteobacteria; c__Alphaproteobacteria; o__Rhizobiales_A_504721; f__Methyloligellaceae; g__Methyloceanibacter
ASV_588	d__Bacteria; p__Acidobacteriota; c__Acidobacteriae; o__Acidobacteriales; f__Acidobacteriaceae
ASV_589	d__Bacteria; p__Bacteroidota; c__Bacteroidia; o__Bacteroidales; f__Bacteroidaceae; g__Prevotella; s__Prevotella sp900314915
ASV_590	d__Bacteria; p__Firmicutes_A; c__Clostridia_258483; o__Oscillospirales; f__Ruminococcaceae; g__Phocea; s__
ASV_591	d__Bacteria; p__Proteobacteria; c__Gammaproteobacteria; o__Steroidobacterales; f__Steroidobacteraceae; g__; s__
ASV_592	d__Bacteria
ASV_593	d__Bacteria; p__Firmicutes_D; c__Bacilli; o__Erysipelotrichales; f__Erysipelotrichaceae; g__Faecalibaculum; s__Faecalibaculum rodentium
ASV_594	d__Bacteria; p__Proteobacteria; c__Alphaproteobacteria; o__Rhizobiales_A_504705; f__Xanthobacteraceae_503485
ASV_595	d__Bacteria; p__Proteobacteria; c__Gammaproteobacteria; o__Burkholderiales_595425; f__Burkholderiaceae_A_595425; g__Lautropia; s__
ASV_596	d__Bacteria; p__Firmicutes_A; c__Clostridia_258483; o__Peptostreptococcales; f__Anaerovoracaceae; g__; s__
ASV_597	d__Bacteria; p__Firmicutes_A; c__Clostridia_258483; o__Lachnospirales; f__Lachnospiraceae
ASV_598	d__Bacteria; p__Actinobacteriota; c__Actinomycetia; o__Actinomycetales; f__Actinomycetaceae; g__Actinomyces; s__Actinomyces graevenitzii
ASV_599	d__Bacteria; p__Proteobacteria; c__Alphaproteobacteria
ASV_600	d__Bacteria; p__Bacteroidota; c__Bacteroidia; o__Cytophagales; f__Cyclobacteriaceae_900466; g__Chryseolinea; s__Chryseolinea serpens
ASV_601	d__Bacteria; p__Bacteroidota; c__Bacteroidia; o__Bacteroidales; f__Muribaculaceae
ASV_602	d__Bacteria; p__Proteobacteria; c__Gammaproteobacteria; o__DSM-16500; f__DSM-16500; g__Aquicella_A
ASV_603	d__Bacteria; p__Actinobacteriota; c__Acidimicrobiia_401430; o__IMCC26256; f__PALSA-555; g__SHUY01; s__
ASV_604	d__Bacteria; p__Proteobacteria; c__Alphaproteobacteria; o__Sphingomonadales; f__Sphingomonadaceae; g__Tsuneonella_484052
ASV_605	d__Bacteria; p__Proteobacteria; c__Alphaproteobacteria; o__Pelagibacterales; f__Pelagibacteraceae
ASV_606	d__Bacteria; p__Acidobacteriota; c__Acidobacteriae; o__Acidobacteriales; f__SbA1
ASV_607	d__Bacteria; p__Proteobacteria; c__Alphaproteobacteria; o__Caulobacterales; f__Parvularculaceae
ASV_608	d__Bacteria; p__Bacteroidota; c__Bacteroidia; o__Bacteroidales; f__Muribaculaceae; g__Muribaculum; s__Muribaculum gordoncarteri
ASV_609	d__Bacteria; p__Bacteroidota; c__Bacteroidia; o__Bacteroidales; f__Bacteroidaceae
ASV_610	d__Bacteria; p__Actinobacteriota; c__Actinomycetia; o__Actinomycetales; f__Bifidobacteriaceae; g__Bifidobacterium_388775
ASV_611	d__Bacteria; p__Proteobacteria; c__Alphaproteobacteria; o__Rhizobiales_A_504705; f__Xanthobacteraceae_503485; g__Bradyrhizobium
ASV_612	d__Bacteria; p__Bacteroidota; c__Bacteroidia; o__Bacteroidales; f__Paludibacteraceae; g__RF16; s__
ASV_613	d__Bacteria; p__Firmicutes_A; c__Clostridia_258483; o__Lachnospirales; f__Lachnospiraceae
ASV_614	d__Bacteria; p__Spirochaetota; c__Spirochaetia; o__Treponematales; f__Treponemataceae; g__Treponema_D; s__
ASV_615	d__Bacteria; p__Acidobacteriota; c__Acidobacteriae; o__2-12-FULL-54-10; f__2-12-FULL-54-10; g__SHUM01; s__
ASV_616	d__Bacteria; p__Bacteroidota; c__Bacteroidia; o__Bacteroidales; f__Paludibacteraceae; g__RF16; s__
ASV_617	d__Bacteria; p__Bacteroidota; c__Bacteroidia; o__Bacteroidales; f__Bacteroidaceae; g__Phocaeicola_A_858004; s__Phocaeicola_A_858004 coprocola
ASV_618	d__Bacteria; p__Firmicutes_D; c__Bacilli; o__RF39; f__UBA660
ASV_619	d__Bacteria; p__Firmicutes_A; c__Clostridia_258483; o__Peptostreptococcales; f__Anaerovoracaceae; g__RUG11894; s__RUG11894 sp902773665
ASV_620	d__Bacteria; p__Proteobacteria; c__Gammaproteobacteria; o__Xanthomonadales_613067; f__Rhodanobacteraceae_613067; g__Dokdonella_A
ASV_621	d__Bacteria; p__Firmicutes_A; c__Clostridia_258483; o__Christensenellales; f__CAG-138; g__PeH17; s__PeH17 sp900542285
ASV_622	d__Bacteria; p__Bacteroidota; c__Bacteroidia; o__Chitinophagales; f__Chitinophagaceae_966727; g__Flavisolibacter_B
ASV_623	d__Bacteria; p__Proteobacteria; c__Alphaproteobacteria; o__Rhizobiales_A_501582; f__Pleomorphomonadaceae; g__Pleomorphomonas; s__Pleomorphomonas oryzae
ASV_624	d__Bacteria; p__Bacteroidota; c__Bacteroidia; o__Bacteroidales; f__Muribaculaceae
ASV_625	d__Bacteria; p__Actinobacteriota; c__Thermoleophilia; o__Solirubrobacterales
ASV_626	d__Bacteria; p__Firmicutes_A; c__Clostridia_258483; o__Peptostreptococcales; f__Anaerovoracaceae; g__Mogibacterium; s__
ASV_627	d__Bacteria; p__Proteobacteria; c__Alphaproteobacteria; o__Pelagibacterales; f__Pelagibacteraceae; g__Pelagibacter_A_533952
ASV_628	d__Bacteria; p__Proteobacteria; c__Gammaproteobacteria; o__Burkholderiales_592522; f__Burkholderiaceae_A_592522
ASV_629	d__Bacteria; p__Bacteroidota; c__Bacteroidia; o__Bacteroidales; f__Muribaculaceae
ASV_630	d__Bacteria; p__Bacteroidota; c__Bacteroidia; o__Bacteroidales; f__Bacteroidaceae; g__Prevotella
ASV_631	d__Bacteria; p__Proteobacteria; c__Alphaproteobacteria; o__Rhizobiales_A_504721; f__Methyloligellaceae; g__Methyloceanibacter
ASV_632	d__Bacteria; p__Firmicutes_A; c__Clostridia_258483; o__Lachnospirales; f__Lachnospiraceae
ASV_633	d__Bacteria; p__Firmicutes_D; c__Bacilli; o__Mycoplasmatales; f__Hepatoplasmataceae; g__Hepatoplasma; s__Hepatoplasma crinochetorum_A
ASV_634	d__Bacteria; p__Firmicutes_A; c__Clostridia_258483; o__Lachnospirales; f__Lachnospiraceae
ASV_635	d__Bacteria; p__Bacteroidota; c__Bacteroidia; o__Bacteroidales; f__Bacteroidaceae; g__Phocaeicola_A_858004
ASV_636	d__Bacteria; p__Bacteroidota; c__Bacteroidia; o__Bacteroidales; f__Muribaculaceae; g__Paramuribaculum; s__Paramuribaculum sp900551515
ASV_637	d__Bacteria; p__Myxococcota_A_473307; c__Polyangia_463783; o__Polyangiales; f__; g__; s__
ASV_638	d__Bacteria; p__Bacteroidota; c__Bacteroidia; o__Bacteroidales; f__Bacteroidaceae; g__Prevotella; s__Prevotella copri
ASV_639	d__Bacteria; p__Proteobacteria; c__Gammaproteobacteria; o__Burkholderiales_592522; f__Burkholderiaceae_A_592522; g__Ottowia_589937; s__Ottowia sp001262075
ASV_640	d__Bacteria; p__Bacteroidota; c__Bacteroidia; o__Chitinophagales; f__Saprospiraceae; g__OLB9; s__
ASV_641	d__Bacteria; p__Bacteroidota; c__Bacteroidia; o__Bacteroidales; f__Muribaculaceae; g__Duncaniella; s__Duncaniella sp001689575
ASV_642	d__Bacteria; p__Proteobacteria; c__Alphaproteobacteria; o__Sphingomonadales; f__Sphingomonadaceae
ASV_643	d__Bacteria; p__Proteobacteria; c__Gammaproteobacteria; o__Cardiobacteriales; f__Wohlfahrtiimonadaceae; g__Ignatzschineria; s__Ignatzschineria indica
ASV_644	d__Bacteria; p__Firmicutes_A; c__Clostridia_258483; o__TANB77; f__CAG-508; g__CAG-269; s__CAG-269 sp000431335
ASV_645	d__Bacteria; p__Proteobacteria; c__Gammaproteobacteria; o__Burkholderiales_592524; f__Burkholderiaceae_A_580492
ASV_646	d__Bacteria; p__Bacteroidota; c__Bacteroidia; o__Bacteroidales; f__Barnesiellaceae; g__Barnesiella
ASV_647	d__Bacteria; p__Bacteroidota; c__Bacteroidia; o__Bacteroidales; f__Muribaculaceae; g__Paramuribaculum; s__Paramuribaculum sp000431155
ASV_648	d__Bacteria; p__Firmicutes_A; c__Clostridia_258483; o__Oscillospirales; f__Oscillospiraceae_88309; g__UBA2658; s__UBA2658 sp009929315
ASV_649	d__Bacteria; p__Myxococcota_A_473307; c__Polyangia_463783; o__Polyangiales; f__Polyangiaceae
ASV_650	d__Bacteria; p__Proteobacteria; c__Gammaproteobacteria; o__Pseudomonadales_650612; f__Pseudohongiellaceae; g__; s__
ASV_651	d__Bacteria; p__Bacteroidota; c__Bacteroidia; o__Chitinophagales; f__Chitinophagaceae_966727; g__Flavisolibacter_B
ASV_652	d__Bacteria; p__Bacteroidota; c__Bacteroidia; o__Chitinophagales; f__Saprospiraceae; g__OLB9; s__
ASV_653	d__Bacteria; p__Bacteroidota; c__Bacteroidia; o__Bacteroidales; f__Bacteroidaceae; g__Prevotella; s__Prevotella copri
ASV_654	d__Bacteria; p__Firmicutes_A; c__Clostridia_258483; o__Oscillospirales; f__Oscillospiraceae_88309; g__Faecousia; s__Faecousia sp000434635
ASV_655	d__Bacteria; p__Firmicutes_A; c__Clostridia_258483; o__Saccharofermentanales; f__Saccharofermentanaceae; g__Saccharofermentans; s__
ASV_656	d__Bacteria; p__Firmicutes_D; c__Bacilli; o__Lactobacillales; f__Lactobacillaceae; g__Lactobacillus; s__Lactobacillus iners
ASV_657	d__Bacteria; p__Bacteroidota; c__Bacteroidia; o__Bacteroidales; f__Bacteroidaceae; g__Bacteroides_H
ASV_658	d__Bacteria; p__Proteobacteria; c__Alphaproteobacteria; o__Rhodospirillales_505895; f__Rhodospirillaceae; g__GCA-2737725; s__
ASV_659	d__Bacteria; p__Actinobacteriota; c__Actinomycetia; o__Actinomycetales; f__Bifidobacteriaceae; g__Bifidobacterium_388775
ASV_660	d__Bacteria; p__Bacteroidota; c__Bacteroidia; o__Bacteroidales; f__Bacteroidaceae; g__Phocaeicola_A_858004; s__Phocaeicola_A_858004 vulgatus
ASV_661	d__Bacteria; p__Bacteroidota; c__Bacteroidia; o__Bacteroidales; f__Bacteroidaceae; g__Phocaeicola_A_858004
ASV_662	d__Bacteria; p__Proteobacteria; c__Gammaproteobacteria; o__GCA-2729495; f__GCA-2729495; g__QUBU01; s__
ASV_663	d__Bacteria; p__Actinobacteriota
ASV_664	d__Bacteria; p__Bacteroidota; c__Bacteroidia; o__Bacteroidales; f__Muribaculaceae; g__UBA7173; s__UBA7173 sp002491305
ASV_665	d__Bacteria; p__Firmicutes_A; c__Clostridia_258483; o__Christensenellales; f__CAG-74; g__; s__
ASV_666	d__Bacteria; p__Firmicutes_A; c__Clostridia_258483; o__Lachnospirales; f__Lachnospiraceae
ASV_667	d__Bacteria; p__Proteobacteria; c__Gammaproteobacteria
ASV_668	d__Bacteria; p__Bacteroidota; c__Bacteroidia; o__Bacteroidales; f__Muribaculaceae; g__Duncaniella; s__Duncaniella dubosii
ASV_669	d__Bacteria; p__Bacteroidota; c__Bacteroidia; o__Bacteroidales; f__Muribaculaceae; g__Amulumruptor; s__Amulumruptor caecigallinarius
ASV_670	d__Bacteria; p__Proteobacteria; c__Alphaproteobacteria; o__Pelagibacterales; f__Pelagibacteraceae; g__AG-414-E02
ASV_671	d__Bacteria; p__Bacteroidota; c__Bacteroidia; o__Bacteroidales; f__Muribaculaceae
ASV_672	d__Bacteria; p__Proteobacteria; c__Gammaproteobacteria; o__Enterobacterales_A_737866; f__Enterobacteriaceae_A
ASV_673	d__Bacteria; p__Actinobacteriota
ASV_674	d__Bacteria; p__Bdellovibrionota_E; c__Bdellovibrionia_A_473294; o__Bdellovibrionales; f__SG-bin7; g__SG-bin7; s__SG-bin7 sp002083485
ASV_675	d__Bacteria; p__Bacteroidota; c__Bacteroidia; o__Bacteroidales; f__Marinifilaceae; g__Butyricimonas; s__Butyricimonas virosa
ASV_676	d__Bacteria; p__Bacteroidota; c__Bacteroidia; o__Bacteroidales; f__Muribaculaceae; g__Duncaniella; s__Duncaniella sp001689575
ASV_677	d__Bacteria; p__Bacteroidota; c__Bacteroidia; o__Bacteroidales; f__Paludibacteraceae; g__RF16; s__RF16 sp002452095
ASV_678	d__Bacteria; p__Firmicutes_A; c__Clostridia_258483; o__Tissierellales; f__SIT17; g__Senegalia; s__Senegalia massiliensis
ASV_679	d__Bacteria; p__Proteobacteria; c__Gammaproteobacteria; o__Steroidobacterales; f__Steroidobacteraceae; g__Povalibacter
ASV_680	d__Bacteria; p__Proteobacteria; c__Alphaproteobacteria; o__Rhizobiales_A_504705; f__Xanthobacteraceae_503485
ASV_681	d__Bacteria
ASV_682	d__Bacteria; p__Bacteroidota; c__Bacteroidia; o__Bacteroidales; f__Bacteroidaceae; g__Prevotella; s__Prevotella copri
ASV_683	d__Bacteria; p__Actinobacteriota; c__Actinomycetia; o__Propionibacteriales; f__Nocardioidaceae; g__Nocardioides_A_392796
ASV_684	d__Bacteria; p__Gemmatimonadota; c__Gemmatimonadetes; o__Gemmatimonadales; f__GWC2-71-9; g__JABFSM01; s__JABFSM01 sp009692115
ASV_685	d__Bacteria; p__Firmicutes_A; c__Clostridia_258483; o__Lachnospirales; f__Lachnospiraceae; g__Enterocloster; s__Enterocloster aldenensis
ASV_686	d__Bacteria; p__Spirochaetota; c__Spirochaetia; o__Treponematales; f__Treponemataceae; g__Treponema_D; s__
ASV_687	d__Bacteria; p__Proteobacteria; c__Gammaproteobacteria
ASV_688	d__Bacteria; p__Firmicutes_A; c__Clostridia_258483; o__Oscillospirales; f__Oscillospiraceae_88309
ASV_689	d__Bacteria; p__Bacteroidota; c__Bacteroidia; o__Bacteroidales; f__Muribaculaceae; g__Paramuribaculum; s__Paramuribaculum sp000431155
ASV_690	d__Bacteria; p__Firmicutes_A; c__Clostridia_258483; o__Lachnospirales; f__Lachnospiraceae
ASV_691	d__Bacteria; p__Myxococcota_A_473307; c__Polyangia_463783
ASV_692	d__Bacteria; p__Firmicutes_A; c__Clostridia_258483; o__Lachnospirales; f__Lachnospiraceae
ASV_693	d__Bacteria; p__Firmicutes_A; c__Clostridia_258483; o__TANB77; f__CAG-508; g__UMGS1994; s__UMGS1994 sp900553945
ASV_694	d__Bacteria; p__Bacteroidota; c__Bacteroidia; o__Bacteroidales; f__Bacteroidaceae; g__Bacteroides_H
ASV_695	d__Bacteria; p__Bacteroidota; c__Bacteroidia; o__Bacteroidales; f__Muribaculaceae; g__Paramuribaculum; s__Paramuribaculum sp900551515
ASV_696	d__Bacteria; p__Firmicutes_D; c__Bacilli; o__Lactobacillales; f__Streptococcaceae; g__Streptococcus
ASV_697	d__Bacteria; p__Bacteroidota; c__Bacteroidia; o__Bacteroidales
ASV_698	d__Bacteria; p__Proteobacteria; c__Gammaproteobacteria; o__Steroidobacterales; f__Steroidobacteraceae; g__Povalibacter; s__
ASV_699	d__Bacteria; p__Firmicutes_A; c__Clostridia_258483; o__Lachnospirales; f__Lachnospiraceae
ASV_700	d__Bacteria; p__Firmicutes_A; c__Clostridia_258483; o__Oscillospirales; f__Acutalibacteraceae; g__UMGS1071; s__UMGS1071 sp900548305
ASV_701	d__Bacteria; p__Actinobacteriota; c__Thermoleophilia; o__Solirubrobacterales; f__Solirubrobacteraceae_405343
ASV_702	d__Bacteria; p__Proteobacteria; c__Gammaproteobacteria; o__Pseudomonadales_660879; f__Moraxellaceae; g__Acinetobacter; s__Acinetobacter schindleri
ASV_703	d__Bacteria; p__Proteobacteria; c__Gammaproteobacteria; o__Burkholderiales_592524; f__Burkholderiaceae_A_574758; g__Massilia
ASV_704	d__Bacteria; p__Bacteroidota; c__Bacteroidia; o__Bacteroidales; f__Muribaculaceae; g__Paramuribaculum; s__Paramuribaculum sp900551515
ASV_705	d__Bacteria; p__Firmicutes_A; c__Clostridia_258483; o__Oscillospirales; f__Oscillospiraceae_88309; g__Evtepia; s__
ASV_706	d__Bacteria; p__Proteobacteria; c__Gammaproteobacteria; o__Enterobacterales_A_737866; f__Enterobacteriaceae_A
ASV_707	d__Bacteria; p__Gemmatimonadota; c__Gemmatimonadetes; o__Longimicrobiales; f__RSA9; g__RSA9; s__
ASV_708	d__Bacteria; p__Proteobacteria; c__Gammaproteobacteria; o__Burkholderiales_595427; f__Burkholderiaceae_A_595427; g__Parasutterella; s__Parasutterella gallistercoris
ASV_709	d__Bacteria; p__Firmicutes_A; c__Clostridia_258483; o__Lachnospirales; f__Lachnospiraceae; g__Roseburia
ASV_710	d__Bacteria; p__Bacteroidota; c__Bacteroidia; o__Bacteroidales; f__Muribaculaceae; g__CAG-1031; s__CAG-1031 sp000431215
ASV_711	d__Bacteria; p__Actinobacteriota; c__Actinomycetia; o__Actinomycetales; f__Bifidobacteriaceae; g__Bifidobacterium_388775; s__Bifidobacterium leopoldii
ASV_712	d__Bacteria; p__Proteobacteria; c__Gammaproteobacteria; o__Enterobacterales_A_737866; f__Succinivibrionaceae; g__Succinivibrio; s__Succinivibrio hippei_B
ASV_713	d__Bacteria; p__Cyanobacteria; c__Cyanobacteriia; o__Cyanobacteriales; f__Coleofasciculaceae_23353; g__SIO2C1; s__SIO2C1 sp010672925
ASV_714	d__Bacteria; p__Gemmatimonadota; c__Gemmatimonadetes; o__Gemmatimonadales; f__Gemmatimonadaceae; g__AG11; s__AG11 sp003223455
ASV_715	d__Bacteria; p__Bacteroidota; c__Bacteroidia; o__Bacteroidales; f__Muribaculaceae
ASV_716	d__Bacteria; p__Bacteroidota; c__Bacteroidia; o__Bacteroidales; f__Muribaculaceae; g__CAG-485; s__CAG-485 sp900547755
ASV_717	d__Bacteria; p__Firmicutes_A; c__Clostridia_258483; o__Oscillospirales; f__Oscillospiraceae_88309
ASV_718	d__Bacteria; p__Firmicutes_A; c__Clostridia_258483; o__Christensenellales; f__UBA1242; g__UBA11490; s__UBA11490 sp003524095
ASV_719	d__Bacteria; p__Bacteroidota; c__Bacteroidia; o__Bacteroidales; f__Bacteroidaceae; g__Prevotella
ASV_720	d__Bacteria; p__Firmicutes_A; c__Clostridia_258483; o__Oscillospirales; f__Acutalibacteraceae; g__DTU089; s__DTU089 sp002069015
ASV_721	d__Bacteria; p__Bacteroidota; c__Bacteroidia; o__Flavobacteriales_877923; f__Flavobacteriaceae; g__Flavobacterium
ASV_722	d__Bacteria; p__Actinobacteriota; c__Acidimicrobiia_401430; o__Acidimicrobiales
ASV_723	d__Bacteria; p__Firmicutes_D; c__Bacilli; o__Erysipelotrichales; f__Coprobacillaceae; g__Erysipelatoclostridium
ASV_724	d__Bacteria; p__Proteobacteria; c__Gammaproteobacteria; o__Burkholderiales_597433; f__SG8-39; g__SCGC-AG-212-J23; s__SCGC-AG-212-J23 sp005881595
ASV_725	d__Bacteria; p__Bacteroidota; c__Bacteroidia; o__Bacteroidales; f__Bacteroidaceae; g__Paraprevotella; s__Paraprevotella clara
ASV_726	d__Bacteria; p__Bacteroidota; c__Bacteroidia; o__Cytophagales; f__Cyclobacteriaceae_900466; g__Chryseolinea; s__Chryseolinea serpens
ASV_727	d__Bacteria; p__Firmicutes_A; c__Clostridia_258483; o__Oscillospirales; f__Oscillospiraceae_88309
ASV_728	d__Bacteria; p__Firmicutes_D; c__Bacilli; o__Erysipelotrichales; f__Erysipelotrichaceae; g__UBA636; s__UBA636 sp900321955
ASV_729	d__Bacteria; p__Bacteroidota; c__Bacteroidia; o__Bacteroidales; f__Bacteroidaceae; g__Bacteroides_H; s__Bacteroides_H acidifaciens
ASV_730	d__Bacteria; p__Bacteroidota; c__Bacteroidia; o__Bacteroidales; f__Bacteroidaceae; g__Bacteroides_H
ASV_731	d__Bacteria; p__Proteobacteria; c__Gammaproteobacteria; o__Burkholderiales_592522; f__Burkholderiaceae_A_592522; g__Polaromonas
ASV_732	d__Bacteria; p__Elusimicrobiota; c__Elusimicrobia_984204; o__2-01-FULL-59-12; f__2-01-FULL-59-12; g__2-01-FULL-59-12; s__2-01-FULL-59-12 sp001800075
ASV_733	d__Bacteria; p__Actinobacteriota; c__Thermoleophilia; o__Gaiellales; f__Gaiellaceae; g__AC-16; s__AC-16 sp005884575
ASV_734	d__Bacteria; p__Myxococcota_A_473307; c__UBA796; o__UBA796; f__GCA-2862545; g__REDI01; s__REDI01 sp007693595
ASV_735	d__Bacteria; p__Bacteroidota; c__Bacteroidia; o__Bacteroidales; f__Muribaculaceae; g__Duncaniella; s__Duncaniella muris
ASV_736	d__Bacteria; p__Proteobacteria; c__Alphaproteobacteria; o__Rhizobiales_A_504705; f__Xanthobacteraceae_503485; g__VAZQ01; s__VAZQ01 sp005883115
ASV_737	d__Bacteria
ASV_738	d__Bacteria; p__Proteobacteria; c__Gammaproteobacteria; o__Enterobacterales_A_737866; f__Enterobacteriaceae_A; g__Klebsiella_724518
ASV_739	d__Bacteria; p__Bacteroidota; c__Bacteroidia; o__Bacteroidales; f__Bacteroidaceae; g__Bacteroides_H; s__Bacteroides_H ovatus
ASV_740	d__Bacteria; p__Bacteroidota; c__Bacteroidia; o__Bacteroidales; f__Bacteroidaceae; g__Paraprevotella; s__
ASV_741	d__Bacteria
ASV_742	d__Bacteria; p__Proteobacteria; c__Alphaproteobacteria; o__Sphingomonadales; f__Sphingomonadaceae
ASV_743	d__Bacteria; p__Firmicutes_A; c__Clostridia_258483; o__Lachnospirales; f__Lachnospiraceae; g__Blautia_A_141780
ASV_744	d__Bacteria; p__Bacteroidota; c__Bacteroidia; o__Chitinophagales; f__Chitinophagaceae_966727; g__Segetibacter
ASV_745	d__Bacteria; p__Proteobacteria; c__Alphaproteobacteria; o__Sphingomonadales; f__Sphingomonadaceae; g__Sphingomicrobium_483265; s__Sphingomicrobium mesophila
ASV_746	d__Bacteria; p__Firmicutes_D; c__Bacilli; o__Lactobacillales; f__Lactobacillaceae; g__Lactobacillus
ASV_747	d__Bacteria; p__Firmicutes_A; c__Clostridia_258483; o__Oscillospirales; f__Ruminococcaceae
ASV_748	d__Bacteria; p__Myxococcota_A_473307; c__Polyangia_463783; o__Nannocystales; f__; g__; s__
ASV_749	d__Bacteria; p__Bacteroidota; c__Bacteroidia; o__Cytophagales; f__Cyclobacteriaceae_900466; g__Chryseolinea; s__Chryseolinea serpens
ASV_750	d__Bacteria; p__Bacteroidota; c__Bacteroidia; o__Bacteroidales; f__Bacteroidaceae; g__Phocaeicola_A_858004
ASV_751	d__Bacteria; p__Bacteroidota; c__Bacteroidia; o__Bacteroidales; f__Paludibacteraceae; g__RF16; s__RF16 sp002452095
ASV_752	d__Bacteria; p__Proteobacteria; c__Alphaproteobacteria; o__Rhizobiales_A_504705; f__Beijerinckiaceae; g__Methylocystis
ASV_753	d__Bacteria; p__Proteobacteria; c__Gammaproteobacteria; o__Xanthomonadales_613062; f__Rhodanobacteraceae_613062; g__Rhodanobacter_613036
ASV_754	d__Bacteria; p__Firmicutes_A; c__Clostridia_258483; o__Lachnospirales; f__Lachnospiraceae
ASV_755	d__Bacteria; p__Bacteroidota; c__Bacteroidia; o__Bacteroidales; f__Tannerellaceae; g__Parabacteroides_B_862066; s__Parabacteroides_B_862066 distasonis
ASV_756	d__Bacteria; p__Bacteroidota; c__Bacteroidia; o__Bacteroidales; f__Muribaculaceae; g__Paramuribaculum; s__Paramuribaculum sp000431155
ASV_757	d__Bacteria; p__Proteobacteria; c__Gammaproteobacteria; o__Burkholderiales_597433; f__SG8-39; g__SCGC-AG-212-J23; s__SCGC-AG-212-J23 sp005881595
ASV_758	d__Bacteria; p__Bacteroidota; c__Bacteroidia; o__Bacteroidales; f__Rikenellaceae; g__Alistipes_A_871400; s__Alistipes_A_871400 finegoldii
ASV_759	d__Bacteria; p__Bacteroidota; c__Bacteroidia; o__Bacteroidales; f__Bacteroidaceae; g__Prevotella; s__Prevotella sp003447235
ASV_760	d__Bacteria; p__Bacteroidota; c__Bacteroidia; o__Bacteroidales; f__UBA932; g__Coprenecus; s__
ASV_761	d__Bacteria; p__Firmicutes_A; c__Clostridia_258483; o__Lachnospirales; f__Lachnospiraceae; g__Lachnospira
ASV_762	d__Bacteria; p__Actinobacteriota; c__Actinomycetia
ASV_763	d__Bacteria; p__Firmicutes_D; c__Bacilli; o__Bacillales_B_306089; f__Bacillaceae_I; g__Sutcliffiella_A
ASV_764	d__Bacteria; p__Firmicutes_A; c__Clostridia_258483; o__Lachnospirales; f__Lachnospiraceae; g__COE1; s__COE1 sp000403335
ASV_765	d__Bacteria; p__Firmicutes_A; c__Clostridia_258483; o__Lachnospirales; f__Lachnospiraceae; g__Eubacterium_F; s__Eubacterium_F sp003491505
ASV_766	d__Bacteria; p__Firmicutes_A; c__Clostridia_258483; o__Oscillospirales; f__Oscillospiraceae_88309
ASV_767	d__Bacteria; p__Bacteroidota; c__Bacteroidia; o__Bacteroidales
ASV_768	d__Bacteria; p__Desulfobacterota_B; c__Binatia; o__UBA9968; f__UBA9968; g__; s__
ASV_769	d__Bacteria; p__Bacteroidota; c__Bacteroidia; o__Flavobacteriales_877923; f__Flavobacteriaceae; g__Flavobacterium
ASV_770	d__Bacteria; p__Chloroflexota; c__Dehalococcoidia; o__UBA6926; f__UBA6926; g__VXMO01; s__VXMO01 sp009841045
ASV_771	d__Bacteria; p__Bacteroidota; c__Bacteroidia; o__Bacteroidales; f__Bacteroidaceae; g__Paraprevotella; s__
ASV_772	d__Bacteria; p__Firmicutes_A; c__Clostridia_258483; o__Oscillospirales; f__Oscillospiraceae_88309
ASV_773	d__Bacteria; p__Gemmatimonadota; c__Gemmatimonadetes; o__Gemmatimonadales; f__Gemmatimonadaceae
ASV_774	d__Bacteria; p__Actinobacteriota; c__Actinomycetia; o__Actinomycetales; f__Cellulomonadaceae; g__Cellulomonas; s__Cellulomonas sp001898185
ASV_775	d__Bacteria; p__Gemmatimonadota; c__Gemmatimonadetes; o__Gemmatimonadales; f__Gemmatimonadaceae
ASV_776	d__Bacteria
ASV_777	d__Bacteria; p__Proteobacteria; c__Alphaproteobacteria; o__Parvibaculales; f__CGMCC-115125; g__Pyruvatibacter; s__Pyruvatibacter mobilis
ASV_778	d__Bacteria; p__Firmicutes_A; c__Clostridia_258483; o__Lachnospirales; f__Lachnospiraceae; g__CAG-127; s__
ASV_779	d__Bacteria; p__Actinobacteriota; c__Actinomycetia; o__Actinomycetales; f__Dermatophilaceae_390796; g__Pedococcus
ASV_780	d__Bacteria; p__Proteobacteria; c__Alphaproteobacteria
ASV_781	d__Bacteria; p__Proteobacteria; c__Alphaproteobacteria; o__Pelagibacterales; f__Pelagibacteraceae
ASV_782	d__Bacteria; p__Firmicutes_A; c__Clostridia_258483; o__Lachnospirales; f__Lachnospiraceae; g__UBA3282; s__UBA3282 sp003611805
ASV_783	d__Bacteria; p__Firmicutes_A; c__Clostridia_258483; o__Oscillospirales; f__Ruminococcaceae; g__Faecalibacterium; s__Faecalibacterium prausnitzii_C_71351
ASV_784	d__Bacteria; p__Bdellovibrionota_E; c__Oligoflexia; o__Oligoflexales; f__Oligoflexaceae; g__Oligoflexus; s__Oligoflexus tunisiensis
ASV_785	d__Bacteria; p__Firmicutes_A; c__Clostridia_258483; o__Oscillospirales; f__QAKW01; g__QAKW01; s__QAKW01 sp003343605
ASV_786	d__Bacteria; p__Firmicutes_D; c__Bacilli; o__Lactobacillales; f__Lactobacillaceae; g__Ligilactobacillus
ASV_787	d__Bacteria; p__Firmicutes_D; c__Bacilli; o__Lactobacillales; f__Lactobacillaceae; g__Lactobacillus; s__Lactobacillus iners
ASV_788	d__Bacteria; p__Proteobacteria; c__Gammaproteobacteria
ASV_789	d__Bacteria; p__Bacteroidota; c__Bacteroidia; o__Bacteroidales; f__Bacteroidaceae; g__Bacteroides_H; s__Bacteroides_H acidifaciens
ASV_790	d__Bacteria; p__Bacteroidota; c__Bacteroidia; o__Bacteroidales; f__Bacteroidaceae; g__Prevotella
ASV_791	d__Bacteria; p__Firmicutes_D; c__Bacilli
ASV_792	d__Bacteria; p__Proteobacteria; c__Alphaproteobacteria; o__Sphingomonadales; f__Sphingomonadaceae
ASV_793	d__Bacteria; p__Bacteroidota; c__Bacteroidia; o__Bacteroidales; f__Muribaculaceae; g__UBA7173; s__UBA7173 sp002491305
ASV_794	d__Bacteria; p__Bacteroidota; c__Bacteroidia; o__Bacteroidales; f__Bacteroidaceae; g__Bacteroides_H
ASV_795	d__Bacteria; p__Proteobacteria; c__Gammaproteobacteria; o__Pseudomonadales_650612; f__Cellvibrionaceae; g__Cellvibrio; s__Cellvibrio sp000263355
ASV_796	d__Bacteria; p__Firmicutes_A; c__Clostridia_258483; o__Christensenellales; f__CAG-74; g__; s__
ASV_797	d__Bacteria; p__Firmicutes_A; c__Clostridia_258483; o__Lachnospirales; f__Lachnospiraceae
ASV_798	d__Bacteria; p__Bacteroidota; c__Bacteroidia; o__Bacteroidales; f__Muribaculaceae; g__Duncaniella
ASV_799	d__Bacteria; p__Bacteroidota; c__Bacteroidia; o__Bacteroidales
ASV_800	d__Bacteria; p__Firmicutes_A; c__Clostridia_258483; o__Lachnospirales; f__Lachnospiraceae
ASV_801	d__Bacteria
ASV_802	d__Bacteria; p__Bacteroidota; c__Bacteroidia; o__Bacteroidales; f__Bacteroidaceae; g__Phocaeicola_A_858004; s__Phocaeicola_A_858004 massiliensis
ASV_803	d__Bacteria; p__Bacteroidota; c__Bacteroidia; o__Bacteroidales; f__Muribaculaceae; g__CAG-873; s__CAG-873 sp004553485
ASV_804	d__Bacteria; p__Firmicutes_A; c__Clostridia_258483; o__Oscillospirales; f__Oscillospiraceae_88309; g__CAG-83; s__CAG-83 sp000431575
ASV_805	d__Bacteria; p__Proteobacteria; c__Alphaproteobacteria; o__Rhizobiales_A_502138; f__Devosiaceae; g__Devosia_A_501803
ASV_806	d__Bacteria; p__Proteobacteria; c__Gammaproteobacteria; o__DSM-16500; f__DSM-16500; g__Aquicella_A
ASV_807	d__Bacteria; p__Bacteroidota; c__Bacteroidia; o__Bacteroidales; f__Muribaculaceae; g__CAG-873; s__CAG-873 sp011959565
ASV_808	d__Bacteria; p__Desulfobacterota_I; c__Desulfovibrionia; o__Desulfovibrionales; f__Desulfovibrionaceae; g__Desulfovibrio_R_446353
ASV_809	d__Bacteria; p__Proteobacteria; c__Gammaproteobacteria; o__Burkholderiales_592524; f__Burkholderiaceae_A_580492
ASV_810	d__Bacteria; p__Firmicutes_A; c__Clostridia_258483; o__Oscillospirales; f__Oscillospiraceae_88309; g__CAG-83; s__CAG-83 sp900545585
ASV_811	d__Bacteria; p__Firmicutes_A; c__Clostridia_258483; o__Lachnospirales; f__Lachnospiraceae
ASV_812	d__Bacteria; p__Firmicutes_A; c__Clostridia_258483; o__Lachnospirales; f__Lachnospiraceae; g__Oribacterium; s__
ASV_813	d__Bacteria; p__Firmicutes_A; c__Clostridia_258483; o__Lachnospirales; f__Lachnospiraceae; g__Luxibacter; s__Luxibacter massiliensis
ASV_814	d__Bacteria; p__Proteobacteria; c__Gammaproteobacteria; o__GCA-2729495; f__GCA-2729495; g__GCA-002729875; s__GCA-002729875 sp002688175
ASV_815	d__Bacteria; p__Bacteroidota; c__Bacteroidia; o__Bacteroidales; f__Bacteroidaceae; g__Phocaeicola_A_858004; s__Phocaeicola_A_858004 sartorii
ASV_816	d__Bacteria; p__Proteobacteria; c__Alphaproteobacteria
ASV_817	d__Bacteria; p__Bacteroidota; c__Bacteroidia; o__Cytophagales; f__Cyclobacteriaceae_900466; g__Chryseotalea; s__
ASV_818	d__Bacteria; p__Firmicutes_A; c__Clostridia_258483; o__Oscillospirales; f__Oscillospiraceae_88309; g__Dysosmobacter; s__Dysosmobacter sp000403435
ASV_819	d__Bacteria; p__Bacteroidota; c__Bacteroidia; o__Bacteroidales; f__Muribaculaceae; g__Paramuribaculum; s__Paramuribaculum sp900551515
ASV_820	d__Bacteria; p__Gemmatimonadota; c__Gemmatimonadetes; o__Gemmatimonadales; f__GWC2-71-9; g__Palsa-1233
ASV_821	d__Bacteria; p__Acidobacteriota; c__Acidobacteriae; o__Acidobacteriales; f__Acidobacteriaceae; g__Edaphobacter_415416
ASV_822	d__Bacteria; p__Firmicutes_A; c__Clostridia_258483; o__TANB77; f__CAG-508; g__; s__
ASV_823	d__Bacteria; p__Proteobacteria; c__Gammaproteobacteria
ASV_824	d__Bacteria; p__Firmicutes_A; c__Clostridia_258483; o__; f__; g__; s__
ASV_825	d__Bacteria; p__Proteobacteria; c__Gammaproteobacteria; o__Burkholderiales_592524; f__Burkholderiaceae_A_574758; g__Massilia
ASV_826	d__Bacteria
ASV_827	d__Bacteria; p__Myxococcota_A_473307; c__Myxococcia; o__Myxococcales; f__Anaeromyxobacteraceae; g__Anaeromyxobacter; s__Anaeromyxobacter dehalogenans
ASV_828	d__Bacteria; p__Bacteroidota; c__Bacteroidia; o__Bacteroidales; f__Muribaculaceae; g__Paramuribaculum; s__Paramuribaculum sp001689565
ASV_829	d__Bacteria; p__Firmicutes_A; c__Clostridia_258483; o__TANB77; f__CAG-508; g__CAG-273; s__
ASV_830	d__Bacteria; p__Bacteroidota; c__Bacteroidia; o__Bacteroidales; f__Muribaculaceae; g__Paramuribaculum; s__Paramuribaculum sp000431155
ASV_831	d__Bacteria; p__Actinobacteriota; c__Actinomycetia; o__Actinomycetales; f__Bifidobacteriaceae; g__Bifidobacterium_388775
ASV_832	d__Bacteria; p__Gemmatimonadota; c__Gemmatimonadetes; o__Gemmatimonadales; f__Gemmatimonadaceae; g__JAABRT01; s__JAABRT01 sp011390935
ASV_833	d__Bacteria; p__Bacteroidota; c__Bacteroidia; o__Bacteroidales; f__Bacteroidaceae; g__Prevotella
ASV_834	d__Bacteria; p__Bacteroidota; c__Bacteroidia; o__Bacteroidales; f__Tannerellaceae; g__Parabacteroides_B_862066; s__
ASV_835	d__Bacteria; p__Nitrospirota_A_437815; c__Thermodesulfovibrionia; o__Thermodesulfovibrionales; f__SM23-35; g__0-14-3-00-41-53; s__0-14-3-00-41-53 sp002780895
ASV_836	d__Bacteria; p__Proteobacteria; c__Alphaproteobacteria
ASV_837	d__Bacteria; p__Bacteroidota; c__Bacteroidia; o__Bacteroidales; f__Muribaculaceae; g__Paramuribaculum; s__Paramuribaculum sp900551515
ASV_838	d__Bacteria; p__Myxococcota_A_473307; c__Polyangia_463783; o__Polyangiales; f__; g__; s__
ASV_839	d__Bacteria; p__Firmicutes_A; c__Clostridia_258483; o__Lachnospirales; f__Lachnospiraceae; g__Porcincola; s__Porcincola intestinalis
ASV_840	d__Bacteria; p__Firmicutes_D; c__Bacilli; o__Lactobacillales; f__Streptococcaceae; g__Streptococcus
ASV_841	d__Bacteria; p__Spirochaetota; c__Spirochaetia; o__Treponematales; f__Treponemataceae; g__Treponema_D; s__Treponema_D saccharophilum
ASV_842	d__Bacteria; p__Firmicutes_A; c__Clostridia_258483; o__Christensenellales; f__CAG-138; g__PeH17; s__PeH17 sp000435055
ASV_843	d__Bacteria
ASV_844	d__Bacteria; p__Myxococcota_A_473307; c__Polyangia_463783; o__Polyangiales; f__; g__; s__
ASV_845	d__Bacteria; p__Bacteroidota; c__Bacteroidia; o__Bacteroidales; f__Bacteroidaceae; g__Bacteroides_H
ASV_846	d__Bacteria; p__Firmicutes_D; c__Bacilli; o__Lactobacillales; f__Lactobacillaceae; g__Ligilactobacillus; s__Ligilactobacillus hayakitensis
ASV_847	d__Bacteria; p__Proteobacteria; c__Gammaproteobacteria; o__Burkholderiales_597433; f__SG8-39; g__SCGC-AG-212-J23; s__SCGC-AG-212-J23 sp005881595
ASV_848	d__Bacteria
ASV_849	d__Bacteria; p__Proteobacteria; c__Gammaproteobacteria; o__Xanthomonadales_616009; f__Xanthomonadaceae_616009; g__Pseudoxanthomonas_A_615337; s__Pseudoxanthomonas_A_615337 mexicana_A
ASV_850	d__Bacteria; p__Bacteroidota; c__Bacteroidia; o__Cytophagales; f__Cyclobacteriaceae_900466; g__Chryseolinea; s__Chryseolinea serpens
ASV_851	d__Bacteria
ASV_852	d__Bacteria; p__Bacteroidota; c__Bacteroidia; o__Bacteroidales; f__Bacteroidaceae; g__Phocaeicola_A_858004; s__Phocaeicola_A_858004 plebeius
ASV_853	d__Bacteria; p__Bacteroidota; c__Bacteroidia; o__Bacteroidales; f__Bacteroidaceae; g__Paraprevotella
ASV_854	d__Bacteria; p__Proteobacteria; c__Alphaproteobacteria; o__Rhizobiales_A_504705; f__Xanthobacteraceae_503485; g__; s__
ASV_855	d__Bacteria; p__Actinobacteriota; c__Acidimicrobiia_401430; o__Acidimicrobiales; f__Ilumatobacteraceae; g__Desertimonas; s__Desertimonas flava
ASV_856	d__Bacteria; p__Proteobacteria; c__Gammaproteobacteria; o__Xanthomonadales_613062; f__Rhodanobacteraceae_613062; g__Rhodanobacter_613036; s__Rhodanobacter spathiphylli
ASV_857	d__Bacteria; p__Firmicutes_A; c__Clostridia_258483; o__Oscillospirales; f__Oscillospiraceae_88309; g__Evtepia
ASV_858	d__Bacteria; p__Firmicutes_A; c__Clostridia_258483; o__Oscillospirales; f__Oscillospiraceae_88309
ASV_859	d__Bacteria; p__Proteobacteria; c__Gammaproteobacteria; o__Enterobacterales_A_737866; f__Enterobacteriaceae_A; g__Klebsiella_724518
ASV_860	d__Bacteria; p__Proteobacteria; c__Alphaproteobacteria; o__Sphingomonadales; f__Sphingomonadaceae; g__Sphingomicrobium_483265
ASV_861	d__Bacteria; p__Bacteroidota; c__Bacteroidia; o__Bacteroidales; f__Bacteroidaceae
ASV_862	d__Bacteria; p__Proteobacteria; c__Gammaproteobacteria; o__Burkholderiales_592524; f__Burkholderiaceae_A_580492; g__Ralstonia
ASV_863	d__Bacteria; p__Proteobacteria; c__Gammaproteobacteria; o__GCA-2729495; f__GCA-2729495; g__GCA-002729875; s__GCA-002729875 sp002688175
ASV_864	d__Bacteria; p__Actinobacteriota; c__Actinomycetia; o__Mycobacteriales; f__Pseudonocardiaceae
ASV_865	d__Bacteria; p__Firmicutes_A; c__Clostridia_258483; o__Lachnospirales; f__Lachnospiraceae
ASV_866	d__Bacteria; p__Firmicutes_A; c__Clostridia_258483; o__TANB77; f__CAG-508; g__UMGS1994; s__UMGS1994 sp900553945
ASV_867	d__Bacteria; p__Proteobacteria; c__Alphaproteobacteria; o__Micropepsales; f__; g__; s__
ASV_868	d__Bacteria; p__Proteobacteria; c__Alphaproteobacteria; o__Rhizobiales_A_504705; f__Xanthobacteraceae_503485; g__; s__
ASV_869	d__Bacteria; p__Actinobacteriota; c__Acidimicrobiia_402965; o__UBA5794; f__UBA5794; g__SZUA-442; s__SZUA-442 sp003235475
ASV_870	d__Bacteria; p__Bacteroidota; c__Bacteroidia; o__Bacteroidales; f__Bacteroidaceae; g__Alloprevotella; s__Alloprevotella sp002933955
ASV_871	d__Bacteria; p__Firmicutes_A; c__Clostridia_258483; o__TANB77; f__CAG-508; g__CAG-269; s__CAG-269 sp000431335
ASV_872	d__Bacteria; p__Actinobacteriota; c__Actinomycetia; o__Mycobacteriales; f__Pseudonocardiaceae; g__Actinophytocola
ASV_873	d__Bacteria; p__Bacteroidota; c__Bacteroidia; o__Bacteroidales; f__Muribaculaceae; g__CAG-1031; s__CAG-1031 sp000431215
ASV_874	d__Bacteria; p__Bacteroidota; c__Bacteroidia; o__Bacteroidales; f__Bacteroidaceae; g__Phocaeicola_A_858004; s__Phocaeicola_A_858004 dorei
ASV_875	d__Bacteria; p__Bacteroidota; c__Bacteroidia; o__Bacteroidales; f__Bacteroidaceae; g__Bacteroides_H; s__Bacteroides_H faecichinchillae
ASV_876	d__Bacteria; p__Proteobacteria; c__Gammaproteobacteria; o__Burkholderiales_592524; f__Burkholderiaceae_A_580492; g__Paraburkholderia_580243
ASV_877	d__Bacteria; p__Bacteroidota; c__Bacteroidia; o__Bacteroidales; f__Muribaculaceae; g__CAG-485; s__CAG-485 sp002362485
ASV_878	d__Bacteria; p__Acidobacteriota; c__Acidobacteriae; o__Acidobacteriales; f__SbA1; g__Gp1-AA122; s__Gp1-AA122 sp003225055
ASV_879	d__Bacteria; p__Firmicutes_D; c__Bacilli; o__Lactobacillales; f__Lactobacillaceae; g__Lactobacillus; s__Lactobacillus jensenii_330150
ASV_880	d__Bacteria; p__Bacteroidota; c__Bacteroidia; o__Bacteroidales; f__Bacteroidaceae; g__Prevotella; s__Prevotella copri
ASV_881	d__Bacteria; p__Proteobacteria; c__Alphaproteobacteria; o__Rhizobiales_A_502138; f__Devosiaceae; g__Devosia_A_502124; s__
ASV_882	d__Bacteria; p__Gemmatimonadota; c__Gemmatimonadetes; o__Gemmatimonadales; f__GWC2-71-9; g__AG41; s__AG41 sp003222085
ASV_883	d__Bacteria; p__Firmicutes_A; c__Clostridia_258483; o__Lachnospirales; f__Lachnospiraceae; g__COE1; s__COE1 sp000403215
ASV_884	d__Bacteria; p__Firmicutes_A; c__Clostridia_258483; o__Lachnospirales; f__Lachnospiraceae
ASV_885	d__Bacteria; p__Bacteroidota; c__Bacteroidia; o__Bacteroidales; f__Muribaculaceae; g__Duncaniella; s__Duncaniella sp001689575
ASV_886	d__Bacteria; p__Bacteroidota; c__Bacteroidia; o__Bacteroidales; f__Bacteroidaceae; g__Bacteroides_H
ASV_887	d__Bacteria; p__Proteobacteria; c__Alphaproteobacteria; o__Sphingomonadales; f__Sphingomonadaceae
ASV_888	d__Bacteria; p__Spirochaetota; c__Spirochaetia; o__Treponematales; f__Treponemataceae; g__Treponema_C; s__
ASV_889	d__Bacteria; p__Firmicutes_A; c__Clostridia_258483; o__Christensenellales; f__CAG-74; g__; s__
ASV_890	d__Bacteria; p__Bacteroidota; c__Bacteroidia; o__Bacteroidales; f__Bacteroidaceae; g__Bacteroides_H; s__Bacteroides_H uniformis
ASV_891	d__Bacteria; p__Firmicutes_A; c__Clostridia_258483; o__Oscillospirales; f__Oscillospiraceae_88309; g__CAG-83
ASV_892	d__Bacteria; p__Gemmatimonadota; c__Gemmatimonadetes; o__Gemmatimonadales; f__GWC2-71-9; g__Palsa-1233; s__
ASV_893	d__Bacteria; p__Actinobacteriota; c__UBA4738_401450; o__UBA4738; f__HRBIN12; g__AC-51; s__
ASV_894	d__Bacteria; p__Firmicutes_D; c__Bacilli; o__Lactobacillales; f__Lactobacillaceae; g__Lactobacillus
ASV_895	d__Bacteria; p__Proteobacteria; c__Gammaproteobacteria; o__Burkholderiales_597432; f__Rhodocyclaceae
ASV_896	d__Bacteria; p__Proteobacteria; c__Gammaproteobacteria; o__Burkholderiales_592522; f__Burkholderiaceae_A_592522
ASV_897	d__Bacteria; p__Gemmatimonadota; c__Gemmatimonadetes; o__Gemmatimonadales; f__Gemmatimonadaceae; g__JAABRT01; s__JAABRT01 sp011390935
ASV_898	d__Bacteria; p__Bacteroidota; c__Bacteroidia; o__Bacteroidales; f__Bacteroidaceae; g__Bacteroides_H
ASV_899	d__Bacteria; p__Bacteroidota; c__Bacteroidia; o__Bacteroidales; f__Bacteroidaceae; g__Bacteroides_H
ASV_900	d__Bacteria; p__Bacteroidota; c__Bacteroidia; o__Chitinophagales; f__Saprospiraceae; g__OLB9; s__
ASV_901	d__Bacteria; p__Firmicutes_A; c__Clostridia_258483; o__Lachnospirales; f__Lachnospiraceae
ASV_902	d__Bacteria; p__Firmicutes_D; c__Bacilli; o__Aneurinibacillales; f__RAOX-1; g__YIM-78166; s__YIM-78166 sp004522215
ASV_903	d__Bacteria; p__Firmicutes_A; c__Clostridia_258483; o__Lachnospirales; f__Lachnospiraceae; g__UBA3282; s__UBA3282 sp003611805
ASV_904	d__Bacteria; p__Firmicutes_C; c__Negativicutes; o__Veillonellales; f__Dialisteraceae; g__Dialister; s__Dialister hominis
ASV_905	d__Bacteria; p__Bacteroidota; c__Bacteroidia; o__Bacteroidales; f__Bacteroidaceae; g__Prevotella
ASV_906	d__Bacteria; p__Bacteroidota; c__Bacteroidia; o__Bacteroidales; f__Bacteroidaceae; g__Phocaeicola_A_858004; s__Phocaeicola_A_858004 sartorii
ASV_907	d__Bacteria; p__Proteobacteria; c__Gammaproteobacteria; o__Burkholderiales_597441; f__SG8-41; g__UBA5216; s__UBA5216 sp902825845
ASV_908	d__Bacteria; p__Proteobacteria; c__Alphaproteobacteria; o__Pelagibacterales; f__Pelagibacteraceae; g__AG-414-E02; s__AG-414-E02 sp902588625
ASV_909	d__Bacteria; p__Bacteroidota; c__Bacteroidia; o__Bacteroidales; f__Bacteroidaceae; g__Phocaeicola_A_858004; s__Phocaeicola_A_858004 vulgatus
ASV_910	d__Bacteria; p__Bacteroidota; c__Bacteroidia; o__Bacteroidales; f__Tannerellaceae; g__Parabacteroides_B_862066; s__Parabacteroides_B_862066 distasonis
ASV_911	d__Bacteria; p__Bacteroidota; c__Bacteroidia; o__Bacteroidales; f__Muribaculaceae; g__Amulumruptor; s__Amulumruptor caecigallinarius
ASV_912	d__Bacteria; p__Proteobacteria; c__Alphaproteobacteria; o__Rhizobiales_A_504723; f__Aestuariivirgaceae; g__Nordella; s__
ASV_913	d__Bacteria; p__Bacteroidota; c__Bacteroidia; o__Bacteroidales; f__Bacteroidaceae; g__Prevotella; s__Prevotella copri
ASV_914	d__Bacteria
ASV_915	d__Bacteria
ASV_916	d__Bacteria; p__Firmicutes_A; c__Clostridia_258483; o__Oscillospirales; f__Oscillospiraceae_88309; g__Marseille-P3106; s__Marseille-P3106 sp900169975
ASV_917	d__Bacteria; p__Proteobacteria; c__Gammaproteobacteria; o__Burkholderiales_597441; f__Chitinibacteraceae; g__Chitinibacter_560301
ASV_918	d__Bacteria; p__Firmicutes_A; c__Clostridia_258483; o__Lachnospirales; f__Lachnospiraceae
ASV_919	d__Bacteria; p__Proteobacteria; c__Gammaproteobacteria; o__Cardiobacteriales; f__Wohlfahrtiimonadaceae; g__Ignatzschineria
ASV_920	d__Bacteria; p__Actinobacteriota; c__Acidimicrobiia_401430
ASV_921	d__Bacteria; p__Firmicutes_A; c__Clostridia_258483; o__Lachnospirales; f__Lachnospiraceae; g__Enterocloster
ASV_922	d__Bacteria; p__Proteobacteria; c__Alphaproteobacteria
ASV_923	d__Bacteria; p__Acidobacteriota; c__Thermoanaerobaculia; o__UBA5066; f__; g__; s__
ASV_924	d__Bacteria; p__Bacteroidota; c__Bacteroidia; o__Bacteroidales; f__Bacteroidaceae; g__Prevotella
ASV_925	d__Bacteria; p__Firmicutes_A; c__Clostridia_258483; o__Oscillospirales; f__Oscillospiraceae_88309
ASV_926	d__Bacteria; p__Bacteroidota; c__UBA10030; o__UBA10030; f__UBA6906; g__CAADGV01; s__CAADGV01 sp900696645
ASV_927	d__Bacteria; p__Bacteroidota; c__Bacteroidia; o__Bacteroidales; f__Bacteroidaceae; g__Prevotella; s__Prevotella hominis
ASV_928	d__Bacteria
ASV_929	d__Bacteria; p__Bacteroidota; c__Bacteroidia; o__Bacteroidales; f__Muribaculaceae; g__Paramuribaculum; s__Paramuribaculum sp000431155
ASV_930	d__Bacteria; p__Desulfobacterota_B; c__Binatia; o__HRBIN30; f__HRBIN30; g__HRBIN30; s__
ASV_931	d__Bacteria; p__Bacteroidota; c__Bacteroidia; o__Bacteroidales; f__Bacteroidaceae; g__Bacteroides_H
ASV_932	d__Bacteria; p__Firmicutes_A; c__Clostridia_258483; o__TANB77; f__CAG-508; g__UMGS1994; s__UMGS1994 sp900553945
ASV_933	d__Bacteria; p__Firmicutes_A; c__Clostridia_258483; o__Oscillospirales; f__Oscillospiraceae_88309
ASV_934	d__Bacteria; p__Proteobacteria; c__Gammaproteobacteria; o__Burkholderiales_597439; f__Usitatibacteraceae; g__Usitatibacter; s__
ASV_935	d__Bacteria; p__Firmicutes_A; c__Clostridia_258483; o__Lachnospirales; f__Lachnospiraceae; g__XBB2008; s__
ASV_936	d__Bacteria; p__Bacteroidota; c__Bacteroidia; o__Bacteroidales; f__Coprobacteraceae; g__Coprobacter; s__Coprobacter secundus
ASV_937	d__Bacteria; p__Firmicutes_A; c__Clostridia_258483; o__Christensenellales; f__Borkfalkiaceae; g__Borkfalkia; s__
ASV_938	d__Bacteria; p__Actinobacteriota; c__Actinomycetia; o__Actinomycetales; f__Bifidobacteriaceae; g__Bifidobacterium_388775; s__Bifidobacterium longum
ASV_939	d__Bacteria; p__Firmicutes_A; c__Clostridia_258483; o__Oscillospirales; f__Acutalibacteraceae; g__Ruminococcus_E
ASV_940	d__Bacteria; p__Firmicutes_A; c__Clostridia_258483; o__Lachnospirales; f__Lachnospiraceae; g__Velocimicrobium; s__Velocimicrobium porci
ASV_941	d__Bacteria; p__Firmicutes_A; c__Clostridia_258483; o__Lachnospirales; f__Lachnospiraceae; g__UBA3282; s__UBA3282 sp003611805
ASV_942	d__Bacteria; p__Bacteroidota; c__Bacteroidia; o__Bacteroidales; f__Muribaculaceae; g__Duncaniella; s__Duncaniella muris
ASV_943	d__Bacteria; p__Firmicutes_A; c__Clostridia_258483; o__Lachnospirales; f__Lachnospiraceae; g__Kineothrix; s__Kineothrix sp000403275
ASV_944	d__Bacteria; p__Firmicutes_A; c__Clostridia_258483; o__Lachnospirales; f__Lachnospiraceae
ASV_945	d__Bacteria; p__Firmicutes_A; c__Clostridia_258483; o__TANB77; f__CAG-508; g__CAG-273; s__
ASV_946	d__Bacteria; p__Proteobacteria; c__Gammaproteobacteria; o__Xanthomonadales_616009; f__Xanthomonadaceae_616009
ASV_947	d__Bacteria; p__Bacteroidota; c__Bacteroidia; o__Bacteroidales; f__Barnesiellaceae; g__Barnesiella; s__Barnesiella intestinihominis
ASV_948	d__Bacteria; p__Firmicutes_A; c__Clostridia_258483; o__TANB77; f__CAG-508; g__CAG-269; s__CAG-269 sp000431335
ASV_949	d__Bacteria; p__Bacteroidota; c__Bacteroidia; o__Bacteroidales; f__Muribaculaceae; g__Muribaculum; s__Muribaculum gordoncarteri
ASV_950	d__Bacteria; p__Firmicutes_A; c__Clostridia_258483; o__Oscillospirales; f__Acutalibacteraceae; g__Fimenecus; s__Fimenecus sp004555265
ASV_951	d__Bacteria; p__Bacteroidota; c__Bacteroidia; o__Bacteroidales; f__Bacteroidaceae; g__Phocaeicola_A_858004
ASV_952	d__Bacteria; p__Gemmatimonadota; c__Gemmatimonadetes; o__Longimicrobiales; f__Longimicrobiaceae; g__Longimicrobium; s__Longimicrobium terrae
ASV_953	d__Bacteria; p__Firmicutes_A; c__Clostridia_258483; o__Oscillospirales; f__Oscillospiraceae_88309
ASV_954	d__Bacteria; p__Myxococcota_A_473307; c__Polyangia_463783; o__Polyangiales; f__Polyangiaceae; g__; s__
ASV_955	d__Bacteria; p__Bacteroidota; c__Bacteroidia; o__Bacteroidales; f__Tannerellaceae; g__Parabacteroides_B_862066; s__
ASV_956	d__Bacteria; p__Firmicutes_A; c__Clostridia_258483; o__Lachnospirales; f__Lachnospiraceae; g__Porcincola; s__
ASV_957	d__Bacteria; p__Actinobacteriota; c__Actinomycetia; o__Mycobacteriales; f__Mycobacteriaceae; g__Mycobacterium
ASV_958	d__Bacteria; p__Bacteroidota; c__Bacteroidia; o__Bacteroidales; f__Bacteroidaceae; g__Bacteroides_H
ASV_959	d__Bacteria; p__Bacteroidota; c__Bacteroidia; o__; f__; g__; s__
ASV_960	d__Bacteria; p__Bacteroidota; c__Bacteroidia; o__Bacteroidales; f__Paludibacteraceae; g__RF16; s__
ASV_961	d__Bacteria; p__Actinobacteriota
ASV_962	d__Bacteria; p__Firmicutes_A; c__Clostridia_258483; o__Lachnospirales; f__Lachnospiraceae; g__Kineothrix; s__Kineothrix sp000403275
ASV_963	d__Bacteria; p__Firmicutes_A; c__Clostridia_258483
ASV_964	d__Bacteria; p__Proteobacteria; c__Gammaproteobacteria; o__Burkholderiales_597433; f__SG8-39; g__SCGC-AG-212-J23; s__SCGC-AG-212-J23 sp005881595
ASV_965	d__Bacteria; p__Bacteroidota; c__Bacteroidia; o__Bacteroidales; f__Bacteroidaceae; g__Prevotella; s__Prevotella hominis
ASV_966	d__Bacteria; p__Firmicutes_A; c__Clostridia_258483; o__Oscillospirales; f__Oscillospiraceae_88309; g__Evtepia; s__
ASV_967	d__Bacteria; p__Firmicutes_A; c__Clostridia_258483; o__Clostridiales; f__Clostridiaceae_222000; g__Clostridium_T
ASV_968	d__Bacteria; p__Myxococcota_A_473307; c__Polyangia_463783; o__Polyangiales; f__Polyangiaceae; g__; s__
ASV_969	d__Bacteria; p__Bacteroidota; c__Bacteroidia; o__Bacteroidales; f__Muribaculaceae; g__CAG-873; s__CAG-873 sp011959565
ASV_970	d__Bacteria; p__Firmicutes_A; c__Clostridia_258483; o__Lachnospirales; f__Lachnospiraceae
ASV_971	d__Bacteria
ASV_972	d__Bacteria; p__Bacteroidota; c__Bacteroidia; o__Flavobacteriales_877923; f__Flavobacteriaceae; g__Flavobacterium
ASV_973	d__Bacteria; p__Proteobacteria; c__Gammaproteobacteria; o__Burkholderiales_592524; f__Burkholderiaceae_A_580492; g__Paraburkholderia_580243
ASV_974	d__Bacteria; p__Proteobacteria; c__Alphaproteobacteria; o__Sphingomonadales; f__Sphingomonadaceae; g__Sphingomonas_L_486704
ASV_975	d__Bacteria; p__Firmicutes_A; c__Clostridia_258483; o__Lachnospirales; f__Lachnospiraceae; g__Acetatifactor; s__Acetatifactor sp011959105
ASV_976	d__Bacteria; p__Firmicutes_A; c__Clostridia_258483; o__Lachnospirales; f__Lachnospiraceae; g__Anaerostipes; s__Anaerostipes hadrus
ASV_977	d__Bacteria; p__Bacteroidota; c__Bacteroidia; o__Bacteroidales; f__Muribaculaceae; g__Paramuribaculum; s__Paramuribaculum sp000431155
ASV_978	d__Bacteria; p__Myxococcota_A_473307; c__Polyangia_463783; o__Polyangiales; f__Polyangiaceae
ASV_979	d__Bacteria; p__Proteobacteria; c__Gammaproteobacteria; o__Steroidobacterales; f__Steroidobacteraceae; g__; s__
ASV_980	d__Bacteria; p__Firmicutes_D; c__Bacilli; o__Lactobacillales; f__Enterococcaceae
ASV_981	d__Bacteria; p__Bacteroidota; c__Bacteroidia; o__Flavobacteriales_877923; f__Flavobacteriaceae; g__Capnocytophaga_820688; s__Capnocytophaga sputigena
ASV_982	d__Bacteria
ASV_983	d__Bacteria; p__Firmicutes_A; c__Clostridia_258483; o__Oscillospirales; f__Oscillospiraceae_88309; g__Faecousia; s__Faecousia sp000434635
ASV_984	d__Bacteria; p__Bacteroidota; c__Bacteroidia; o__Bacteroidales; f__Muribaculaceae
ASV_985	d__Bacteria; p__Bacteroidota; c__Bacteroidia; o__Bacteroidales; f__UBA932; g__Coprenecus; s__
ASV_986	d__Bacteria; p__Bacteroidota; c__Bacteroidia; o__Bacteroidales; f__Bacteroidaceae; g__Bacteroides_H
ASV_987	d__Bacteria; p__Firmicutes_A; c__Clostridia_258483; o__Lachnospirales; f__Lachnospiraceae; g__Enterocloster; s__Enterocloster sp000431375
ASV_988	d__Bacteria; p__Proteobacteria; c__Gammaproteobacteria
ASV_989	d__Bacteria; p__Firmicutes_A; c__Clostridia_258483; o__Lachnospirales; f__Lachnospiraceae
ASV_990	d__Bacteria; p__Actinobacteriota
ASV_991	d__Bacteria; p__Bacteroidota; c__Bacteroidia; o__Bacteroidales; f__Bacteroidaceae; g__Prevotella; s__Prevotella hominis
ASV_992	d__Bacteria; p__Bacteroidota; c__Bacteroidia; o__Bacteroidales; f__Bacteroidaceae; g__Phocaeicola_A_858004; s__Phocaeicola_A_858004 vulgatus
ASV_993	d__Bacteria; p__Firmicutes_A; c__Clostridia_258483; o__Lachnospirales; f__Lachnospiraceae; g__UBA3282; s__UBA3282 sp003611805
ASV_994	d__Bacteria; p__Bacteroidota; c__Bacteroidia; o__Bacteroidales; f__Paludibacteraceae; g__RF16; s__
ASV_995	d__Bacteria; p__Firmicutes_A; c__Clostridia_258483; o__Lachnospirales; f__Lachnospiraceae; g__Catonella; s__Catonella morbi
ASV_996	d__Bacteria; p__Bacteroidota; c__Bacteroidia; o__Bacteroidales; f__Bacteroidaceae; g__Prevotella; s__Prevotella copri
ASV_997	d__Bacteria; p__Gemmatimonadota; c__Gemmatimonadetes; o__Gemmatimonadales; f__Gemmatimonadaceae; g__AG11; s__
ASV_998	d__Bacteria; p__Firmicutes_A; c__Clostridia_258483; o__Oscillospirales; f__Ruminococcaceae
ASV_999	d__Bacteria; p__Bacteroidota; c__Bacteroidia; o__Bacteroidales; f__Muribaculaceae; g__Amulumruptor; s__Amulumruptor caecigallinarius
ASV_1000	d__Bacteria; p__Campylobacterota; c__Campylobacteria; o__Campylobacterales; f__Helicobacteraceae
ASV_1001	d__Bacteria; p__Gemmatimonadota; c__Gemmatimonadetes; o__Gemmatimonadales; f__Gemmatimonadaceae
ASV_1002	d__Bacteria; p__Proteobacteria; c__Gammaproteobacteria; o__Burkholderiales_597441; f__Nitrosomonadaceae; g__Nitrosospira
ASV_1003	d__Bacteria; p__Firmicutes_A; c__Clostridia_258483; o__Oscillospirales; f__Ruminococcaceae; g__HUN007; s__HUN007 sp000712055
ASV_1004	d__Bacteria; p__Desulfobacterota_B; c__Binatia; o__UBA1149; f__UBA1149; g__UBA1149; s__
ASV_1005	d__Bacteria; p__Bacteroidota; c__Bacteroidia; o__Bacteroidales; f__Tannerellaceae; g__Parabacteroides_B_862066; s__Parabacteroides_B_862066 distasonis
ASV_1006	d__Bacteria; p__Actinobacteriota; c__Actinomycetia; o__Streptosporangiales; f__Streptosporangiaceae
ASV_1007	d__Bacteria; p__Bacteroidota; c__Bacteroidia; o__Bacteroidales; f__Bacteroidaceae
ASV_1008	d__Bacteria; p__Proteobacteria; c__Alphaproteobacteria; o__Sphingomonadales; f__Sphingomonadaceae; g__Sphingomonas_L_486704
ASV_1009	d__Bacteria; p__Desulfobacterota_B; c__Binatia; o__UTPRO1; f__DP-6; g__DP-6; s__DP-6 sp005879795
ASV_1010	d__Bacteria; p__Proteobacteria; c__Gammaproteobacteria; o__Nevskiales; f__Nevskiaceae
ASV_1011	d__Bacteria; p__Verrucomicrobiota; c__Kiritimatiellae_777934; o__RFP12; f__UBA1067; g__Spyradenecus; s__Spyradenecus sp004555175
ASV_1012	d__Bacteria; p__Firmicutes_A; c__Clostridia_258483; o__Lachnospirales; f__Lachnospiraceae; g__Lachnospira; s__Lachnospira eligens
ASV_1013	d__Bacteria; p__Firmicutes_A; c__Clostridia_258483; o__TANB77; f__CAG-508; g__; s__
ASV_1014	d__Bacteria; p__Bacteroidota; c__Bacteroidia; o__Chitinophagales; f__Chitinophagaceae_966727
ASV_1015	d__Bacteria; p__Firmicutes_A; c__Clostridia_258483; o__Lachnospirales; f__Lachnospiraceae
ASV_1016	d__Bacteria; p__Proteobacteria; c__Alphaproteobacteria; o__Sphingomonadales; f__Sphingomonadaceae
ASV_1017	d__Bacteria; p__Bacteroidota; c__Bacteroidia; o__Bacteroidales
ASV_1018	d__Bacteria; p__Proteobacteria; c__Gammaproteobacteria
ASV_1019	d__Bacteria; p__Firmicutes_A; c__Clostridia_258483; o__Lachnospirales; f__Lachnospiraceae; g__CAG-317_143701; s__CAG-317 sp011960265
ASV_1020	d__Bacteria; p__Bacteroidota; c__Bacteroidia; o__Bacteroidales; f__Bacteroidaceae; g__Bacteroides_H
ASV_1021	d__Bacteria; p__Firmicutes_A; c__Clostridia_258483; o__Oscillospirales; f__Oscillospiraceae_88309; g__Lawsonibacter; s__Lawsonibacter butyricus
ASV_1022	d__Bacteria; p__Actinobacteriota; c__Acidimicrobiia_401430; o__Acidimicrobiales; f__MedAcidi-G1; g__S20-B6; s__S20-B6 sp002346745
ASV_1023	d__Bacteria; p__Bacteroidota; c__Bacteroidia; o__Bacteroidales; f__Bacteroidaceae; g__Prevotella; s__Prevotella copri
ASV_1024	d__Bacteria; p__Firmicutes_A; c__Clostridia_258483; o__Oscillospirales; f__Acutalibacteraceae; g__Eubacterium_R; s__Eubacterium_R faecavium
ASV_1025	d__Bacteria; p__Actinobacteriota; c__Actinomycetia; o__Actinomycetales; f__Bifidobacteriaceae; g__Bifidobacterium_388775
ASV_1026	d__Bacteria; p__Bacteroidota; c__Bacteroidia; o__Bacteroidales; f__Paludibacteraceae; g__RF16; s__RF16 sp002452095
ASV_1027	d__Bacteria; p__Desulfobacterota_I; c__Desulfovibrionia; o__Desulfovibrionales; f__Desulfovibrionaceae; g__Mailhella; s__Mailhella massiliensis
ASV_1028	d__Bacteria; p__Bacteroidota; c__Bacteroidia; o__Bacteroidales; f__Bacteroidaceae; g__Prevotella
ASV_1029	d__Bacteria; p__Fibrobacterota; c__Fibrobacteria; o__Fibrobacterales; f__Fibrobacteraceae; g__Fibrobacter; s__Fibrobacter sp900142465
ASV_1030	d__Bacteria; p__Firmicutes_A; c__Clostridia_258483; o__Lachnospirales; f__Lachnospiraceae; g__COE1; s__COE1 sp000403215
ASV_1031	d__Bacteria; p__Firmicutes_D; c__Bacilli; o__RFN20; f__CAG-826; g__Enteromonas
ASV_1032	d__Bacteria
ASV_1033	d__Bacteria; p__Firmicutes_A; c__Clostridia_258483; o__TANB77; f__CAG-508; g__UMGS1994; s__UMGS1994 sp900553945
ASV_1034	d__Bacteria; p__Proteobacteria; c__Gammaproteobacteria; o__Burkholderiales_592522; f__Burkholderiaceae_A_592522; g__Ramlibacter_588642; s__Caenimonas terrae
ASV_1035	d__Bacteria; p__Firmicutes_A; c__Clostridia_258483; o__Lachnospirales; f__Lachnospiraceae; g__Anaerostipes; s__Anaerostipes hadrus
ASV_1036	d__Bacteria; p__Bacteroidota; c__Bacteroidia; o__Bacteroidales
ASV_1037	d__Bacteria; p__Proteobacteria; c__Gammaproteobacteria; o__Enterobacterales_A_737866; f__Aeromonadaceae; g__Aeromonas
ASV_1038	d__Bacteria; p__Proteobacteria; c__Alphaproteobacteria; o__Sphingomonadales; f__Sphingomonadaceae; g__Sphingomicrobium_483265
ASV_1039	d__Bacteria; p__Proteobacteria; c__Gammaproteobacteria; o__Enterobacterales_A_737866; f__Pasteurellaceae
ASV_1040	d__Bacteria; p__Bacteroidota; c__Bacteroidia; o__Bacteroidales; f__Bacteroidaceae; g__Prevotella; s__Prevotella veroralis
ASV_1041	d__Bacteria; p__Bacteroidota; c__Bacteroidia; o__Bacteroidales; f__Bacteroidaceae; g__Bacteroides_H; s__Bacteroides_H thetaiotaomicron
ASV_1042	d__Bacteria; p__Proteobacteria; c__Gammaproteobacteria; o__Enterobacterales_A_737866; f__Enterobacteriaceae_A
ASV_1043	d__Bacteria; p__Bacteroidota; c__Bacteroidia; o__Bacteroidales; f__P3; g__UBA1711; s__UBA1711 sp902775135
ASV_1044	d__Bacteria; p__Proteobacteria; c__Alphaproteobacteria; o__Sphingomonadales; f__Sphingomonadaceae
ASV_1045	d__Bacteria; p__Bacteroidota; c__Bacteroidia; o__Bacteroidales; f__Tannerellaceae; g__Parabacteroides_B_862066; s__Parabacteroides_B_862066 distasonis
ASV_1046	d__Bacteria; p__Bacteroidota; c__Bacteroidia; o__Bacteroidales; f__Muribaculaceae; g__Paramuribaculum; s__Paramuribaculum sp000431155
ASV_1047	d__Bacteria; p__Firmicutes_A; c__Clostridia_258483; o__Lachnospirales; f__Lachnospiraceae; g__UBA3402; s__UBA3402 sp003478355
ASV_1048	d__Bacteria; p__Actinobacteriota; c__Coriobacteriia; o__Coriobacteriales; f__Atopobiaceae; g__Lancefieldella
ASV_1049	d__Bacteria; p__Firmicutes_A; c__Clostridia_258483; o__Lachnospirales; f__Lachnospiraceae
ASV_1050	d__Bacteria; p__Firmicutes_D; c__Bacilli; o__Lactobacillales; f__Lactobacillaceae; g__Lactobacillus; s__Lactobacillus iners
ASV_1051	d__Bacteria; p__Actinobacteriota; c__Actinomycetia; o__Mycobacteriales; f__Geodermatophilaceae; g__Blastococcus
ASV_1052	d__Bacteria; p__Firmicutes_A; c__Clostridia_258483; o__Lachnospirales; f__Lachnospiraceae; g__Eubacterium_J; s__Eubacterium_J plexicaudatum
ASV_1053	d__Bacteria; p__Fusobacteriota; c__Fusobacteriia; o__Fusobacteriales_993521; f__Fusobacteriaceae_993521; g__Fusobacterium_C; s__Fusobacterium_C periodonticum_D
ASV_1054	d__Bacteria; p__Bacteroidota; c__Bacteroidia; o__Bacteroidales; f__Muribaculaceae; g__Muribaculum; s__Muribaculum gordoncarteri
ASV_1055	d__Bacteria; p__Bacteroidota; c__Bacteroidia; o__Bacteroidales; f__Bacteroidaceae; g__Bacteroides_H
ASV_1056	d__Bacteria; p__Firmicutes_A; c__Clostridia_258483; o__Oscillospirales; f__Ruminococcaceae; g__Faecalibacterium; s__Faecalibacterium prausnitzii_C_71358
ASV_1057	d__Bacteria; p__Proteobacteria; c__Alphaproteobacteria
ASV_1058	d__Bacteria; p__Bacteroidota; c__Bacteroidia; o__Bacteroidales; f__Tannerellaceae; g__Parabacteroides_B_862066; s__Parabacteroides_B_862066 distasonis
ASV_1059	d__Bacteria; p__Firmicutes_A; c__Clostridia_258483; o__Christensenellales; f__Borkfalkiaceae; g__Borkfalkia; s__
ASV_1060	d__Bacteria; p__Proteobacteria; c__Gammaproteobacteria; o__Enterobacterales_A_737866; f__Enterobacteriaceae_A
ASV_1061	d__Bacteria; p__Bacteroidota; c__Bacteroidia; o__Bacteroidales; f__Muribaculaceae
ASV_1062	d__Bacteria; p__Gemmatimonadota; c__Gemmatimonadetes; o__Longimicrobiales; f__UBA6960; g__GCA-2718595; s__GCA-2718595 sp002718595
ASV_1063	d__Bacteria; p__Bacteroidota; c__Bacteroidia; o__Bacteroidales; f__Bacteroidaceae; g__UBA1179; s__UBA1179 sp900318995
ASV_1064	d__Bacteria; p__Firmicutes_D; c__Bacilli; o__Lactobacillales; f__Streptococcaceae; g__Streptococcus; s__Streptococcus vestibularis
ASV_1065	d__Bacteria; p__Bdellovibrionota_E; c__Bdellovibrionia_A_473294; o__Bdellovibrionales; f__1-14-0-10-45-34; g__1-14-0-10-45-34; s__
ASV_1066	d__Bacteria; p__Bacteroidota; c__Bacteroidia; o__Bacteroidales; f__Bacteroidaceae; g__Bacteroides_H; s__Bacteroides_H finegoldii
ASV_1067	d__Bacteria; p__Bacteroidota; c__Bacteroidia; o__Bacteroidales; f__Bacteroidaceae; g__Bacteroides_H; s__Bacteroides_H luhongzhouii
ASV_1068	d__Bacteria; p__Bacteroidota; c__Bacteroidia; o__Bacteroidales; f__Muribaculaceae; g__Paramuribaculum; s__Paramuribaculum sp000431155
ASV_1069	d__Bacteria; p__Bacteroidota; c__Bacteroidia; o__Bacteroidales; f__Muribaculaceae; g__Paramuribaculum; s__Paramuribaculum sp000431155
ASV_1070	d__Bacteria; p__Firmicutes_A; c__Clostridia_258483; o__Oscillospirales; f__Oscillospiraceae_88309; g__Lawsonibacter; s__
ASV_1071	d__Bacteria; p__Bacteroidota; c__Bacteroidia; o__Bacteroidales; f__Bacteroidaceae; g__Bacteroides_H
ASV_1072	d__Bacteria; p__Bacteroidota; c__Bacteroidia; o__Bacteroidales; f__UBA932; g__Cryptobacteroides
ASV_1073	d__Bacteria; p__Bdellovibrionota_E; c__Bacteriovoracia; o__Bacteriovoracales
ASV_1074	d__Bacteria; p__Proteobacteria; c__Gammaproteobacteria
ASV_1075	d__Bacteria; p__Actinobacteriota; c__Thermoleophilia; o__Gaiellales; f__Gaiellaceae; g__AC-16; s__AC-16 sp005884575
ASV_1076	d__Bacteria; p__Firmicutes_A; c__Clostridia_258483; o__Lachnospirales; f__Lachnospiraceae
ASV_1077	d__Bacteria; p__Firmicutes_A; c__Clostridia_258483; o__Peptostreptococcales; f__Anaerovoracaceae; g__Emergencia; s__Emergencia sp009935805
ASV_1078	d__Bacteria; p__Firmicutes_A; c__Clostridia_258483; o__Lachnospirales; f__Lachnospiraceae; g__UBA9414; s__UBA9414 sp003458885
ASV_1079	d__Bacteria; p__Bacteroidota; c__Bacteroidia; o__Bacteroidales; f__Muribaculaceae
ASV_1080	d__Bacteria; p__Proteobacteria; c__Gammaproteobacteria; o__Burkholderiales_592524; f__Burkholderiaceae_A_574758; g__Massilia
ASV_1081	d__Bacteria
ASV_1082	d__Bacteria; p__Bacteroidota; c__Bacteroidia; o__Cytophagales; f__Cyclobacteriaceae_900466; g__Chryseolinea; s__Chryseolinea serpens
ASV_1083	d__Bacteria; p__Bacteroidota; c__Bacteroidia; o__Bacteroidales; f__Muribaculaceae; g__Duncaniella; s__Duncaniella sp001689575
ASV_1084	d__Bacteria; p__Bacteroidota; c__Bacteroidia; o__Bacteroidales; f__Bacteroidaceae
ASV_1085	d__Bacteria; p__Firmicutes_A; c__Clostridia_258483; o__Oscillospirales; f__Oscillospiraceae_88309; g__Enterenecus; s__
ASV_1086	d__Bacteria; p__Actinobacteriota
ASV_1087	d__Bacteria; p__Bacteroidota; c__Bacteroidia; o__Bacteroidales; f__Bacteroidaceae; g__Phocaeicola_A_858004; s__Phocaeicola_A_858004 massiliensis
ASV_1088	d__Bacteria; p__Bacteroidota; c__Bacteroidia; o__Bacteroidales; f__Bacteroidaceae; g__Bacteroides_H
ASV_1089	d__Bacteria; p__Gemmatimonadota; c__Gemmatimonadetes; o__Gemmatimonadales; f__Gemmatimonadaceae; g__JAABRT01; s__JAABRT01 sp011390935
ASV_1090	d__Bacteria; p__Bacteroidota; c__Bacteroidia; o__Bacteroidales; f__Bacteroidaceae; g__Bacteroides_H; s__Bacteroides_H eggerthii
ASV_1091	d__Bacteria; p__Firmicutes_D; c__Bacilli; o__Aneurinibacillales; f__RAOX-1; g__YIM-78166; s__YIM-78166 sp004522215
ASV_1092	d__Bacteria; p__Proteobacteria; c__Alphaproteobacteria; o__Reyranellales; f__Reyranellaceae; g__; s__
ASV_1093	d__Bacteria; p__Bacteroidota; c__Bacteroidia; o__Bacteroidales; f__Bacteroidaceae; g__Prevotella
ASV_1094	d__Bacteria; p__Actinobacteriota
ASV_1095	d__Bacteria; p__Proteobacteria; c__Alphaproteobacteria; o__Sphingomonadales; f__Sphingomonadaceae; g__Sphingomicrobium_483265
ASV_1096	d__Bacteria; p__Firmicutes_A; c__Clostridia_258483; o__Lachnospirales; f__Lachnospiraceae; g__UBA1066; s__
ASV_1097	d__Bacteria; p__Firmicutes_D; c__Bacilli; o__Erysipelotrichales; f__Erysipelotrichaceae; g__C-19; s__
ASV_1098	d__Bacteria; p__Firmicutes_D; c__Bacilli; o__Erysipelotrichales; f__Coprobacillaceae
ASV_1099	d__Bacteria; p__Actinobacteriota; c__Actinomycetia
ASV_1100	d__Bacteria; p__Verrucomicrobiota; c__Verrucomicrobiae; o__Pedosphaerales; f__Pedosphaeraceae; g__Pedosphaera; s__Pedosphaera parvula
ASV_1101	d__Bacteria; p__Proteobacteria; c__Gammaproteobacteria; o__Burkholderiales_597441; f__Neisseriaceae_563222; g__Neisseria_563205
ASV_1102	d__Bacteria; p__Proteobacteria; c__Gammaproteobacteria; o__Burkholderiales_592524; f__Burkholderiaceae_A_580492; g__Ralstonia; s__Ralstonia pseudosolanacearum
ASV_1103	d__Bacteria; p__Bacteroidota; c__Bacteroidia; o__Bacteroidales; f__UBA932; g__Cryptobacteroides; s__Cryptobacteroides sp902792815
ASV_1104	d__Bacteria; p__Proteobacteria; c__Alphaproteobacteria
ASV_1105	d__Bacteria; p__Actinobacteriota; c__Acidimicrobiia_401430; o__Acidimicrobiales; f__Ilumatobacteraceae; g__Ilumatobacter_A
ASV_1106	d__Bacteria; p__Firmicutes_A; c__Clostridia_258483; o__Lachnospirales; f__Lachnospiraceae; g__Enterocloster; s__
ASV_1107	d__Bacteria; p__Campylobacterota; c__Campylobacteria; o__Campylobacterales; f__Helicobacteraceae; g__Helicobacter_D
ASV_1108	d__Bacteria; p__Firmicutes_A; c__Clostridia_258483; o__Lachnospirales; f__Lachnospiraceae
ASV_1109	d__Bacteria; p__Bacteroidota; c__Bacteroidia; o__Cytophagales; f__Cytophagaceae; g__Sporocytophaga
ASV_1110	d__Bacteria; p__Bacteroidota; c__Bacteroidia; o__Bacteroidales; f__Muribaculaceae; g__CAG-873; s__CAG-873 sp011959565
ASV_1111	d__Bacteria; p__Bacteroidota; c__Bacteroidia; o__Bacteroidales; f__Bacteroidaceae; g__Prevotella; s__Prevotella copri
ASV_1112	d__Bacteria; p__Bacteroidota; c__Bacteroidia; o__Bacteroidales; f__Bacteroidaceae; g__Prevotella; s__Prevotella oulorum
ASV_1113	d__Bacteria; p__Bacteroidota; c__Bacteroidia; o__Bacteroidales; f__Rikenellaceae; g__Alistipes_A_871400; s__Alistipes_A_871400 shahii
ASV_1114	d__Bacteria; p__Firmicutes_A; c__Clostridia_258483; o__Oscillospirales; f__Oscillospiraceae_88309; g__CAG-83; s__CAG-83 sp000431575
ASV_1115	d__Bacteria; p__Desulfobacterota_G_459546; c__Desulfuromonadia; o__Desulfuromonadales
ASV_1116	d__Bacteria; p__Actinobacteriota; c__Acidimicrobiia_401430; o__IMCC26256; f__PALSA-555; g__SHUY01; s__
ASV_1117	d__Bacteria; p__Bacteroidota; c__Bacteroidia; o__Bacteroidales; f__Bacteroidaceae; g__UBA1179; s__UBA1179 sp900318995
ASV_1118	d__Bacteria; p__Firmicutes_A; c__Clostridia_258483; o__Oscillospirales; f__Oscillospiraceae_88309
ASV_1119	d__Bacteria; p__Bacteroidota; c__Bacteroidia; o__Bacteroidales
ASV_1120	d__Bacteria; p__Bacteroidota; c__Bacteroidia; o__Cytophagales; f__Cyclobacteriaceae_900466; g__Chryseotalea; s__
ASV_1121	d__Bacteria
ASV_1122	d__Bacteria; p__Bacteroidota; c__Bacteroidia; o__Bacteroidales; f__Bacteroidaceae; g__Bacteroides_H
ASV_1123	d__Bacteria; p__Actinobacteriota; c__Actinomycetia; o__Actinomycetales; f__Bifidobacteriaceae; g__Bifidobacterium_388775
ASV_1124	d__Bacteria; p__Firmicutes_A; c__Clostridia_258483; o__Lachnospirales; f__Lachnospiraceae
ASV_1125	d__Bacteria; p__Firmicutes_A; c__Clostridia_258483; o__Lachnospirales; f__Lachnospiraceae
ASV_1126	d__Bacteria; p__Myxococcota_A_473307; c__Polyangia_463783; o__Palsa-1104_A; f__Fen-1088; g__Fen-1137; s__Fen-1137 sp003142855
ASV_1127	d__Bacteria; p__Firmicutes_A; c__Clostridia_258483; o__Lachnospirales; f__Lachnospiraceae
ASV_1128	d__Bacteria; p__Bacteroidota; c__Bacteroidia
ASV_1129	d__Bacteria; p__Firmicutes_A; c__Clostridia_258483; o__Lachnospirales; f__Lachnospiraceae; g__COE1; s__COE1 sp000403335
ASV_1130	d__Bacteria; p__Firmicutes_A; c__Clostridia_258483; o__Oscillospirales; f__Ruminococcaceae; g__Angelakisella; s__Angelakisella massiliensis
ASV_1131	d__Bacteria; p__Bacteroidota; c__Bacteroidia; o__Chitinophagales; f__Chitinophagaceae_929731; g__Nemorincola; s__Nemorincola caseinilytica
ASV_1132	d__Bacteria; p__Bacteroidota; c__Bacteroidia; o__Bacteroidales; f__Muribaculaceae; g__Paramuribaculum; s__Paramuribaculum intestinale
ASV_1133	d__Bacteria; p__Firmicutes_A; c__Clostridia_258483; o__TANB77; f__CAG-508; g__UMGS1994; s__UMGS1994 sp900553945
ASV_1134	d__Bacteria; p__Bacteroidota; c__Bacteroidia; o__Bacteroidales; f__Bacteroidaceae; g__Prevotella; s__Prevotella oris
ASV_1135	d__Bacteria; p__Firmicutes_A; c__Clostridia_258483; o__Lachnospirales; f__Lachnospiraceae
ASV_1136	d__Bacteria; p__Proteobacteria; c__Gammaproteobacteria
ASV_1137	d__Bacteria; p__Actinobacteriota; c__Thermoleophilia; o__Gaiellales; f__Gaiellaceae; g__Palsa-739; s__Palsa-739 sp003139545
ASV_1138	d__Bacteria; p__Firmicutes_A; c__Clostridia_258483; o__Oscillospirales; f__Ruminococcaceae; g__Anaerotruncus; s__
ASV_1139	d__Bacteria; p__Bacteroidota; c__Bacteroidia; o__Bacteroidales; f__Muribaculaceae; g__UBA7173; s__UBA7173 sp002491305
ASV_1140	d__Bacteria; p__Firmicutes_D; c__Bacilli; o__Erysipelotrichales; f__Erysipelotrichaceae; g__Dubosiella; s__Dubosiella sp000403415
ASV_1141	d__Bacteria; p__Bacteroidota; c__Bacteroidia; o__Cytophagales; f__Cyclobacteriaceae_900466; g__Chryseotalea; s__
ASV_1142	d__Bacteria; p__Bacteroidota; c__Bacteroidia; o__Bacteroidales; f__Bacteroidaceae; g__Paraprevotella; s__
ASV_1143	d__Bacteria; p__Bacteroidota; c__Bacteroidia; o__Bacteroidales; f__Bacteroidaceae; g__Paraprevotella; s__
ASV_1144	d__Bacteria; p__Firmicutes_A; c__Clostridia_258483; o__Oscillospirales; f__Oscillospiraceae_88309
ASV_1145	d__Bacteria; p__Acidobacteriota; c__Blastocatellia; o__UBA7656; f__UBA7656; g__QHVH01; s__
ASV_1146	d__Bacteria; p__Actinobacteriota; c__Actinomycetia; o__Mycobacteriales; f__Mycobacteriaceae; g__Corynebacterium; s__Corynebacterium matruchotii
ASV_1147	d__Bacteria; p__Bacteroidota; c__Bacteroidia; o__Bacteroidales
ASV_1148	d__Bacteria; p__Bacteroidota; c__Bacteroidia; o__Bacteroidales; f__Bacteroidaceae; g__UBA6382; s__UBA6382 sp900316315
ASV_1149	d__Bacteria
ASV_1150	d__Bacteria; p__Actinobacteriota; c__Actinomycetia; o__Actinomycetales; f__Bifidobacteriaceae; g__Bifidobacterium_388775
ASV_1151	d__Bacteria; p__Firmicutes_A; c__Clostridia_258483; o__Oscillospirales; f__Ruminococcaceae; g__Phocea; s__
ASV_1152	d__Bacteria; p__Bacteroidota; c__Bacteroidia; o__Bacteroidales; f__Bacteroidaceae; g__UBA1179; s__UBA1179 sp900318995
ASV_1153	d__Bacteria; p__Bacteroidota; c__Bacteroidia; o__Bacteroidales; f__Muribaculaceae; g__CAG-485; s__CAG-485 sp002493045
ASV_1154	d__Bacteria; p__Bacteroidota; c__Bacteroidia; o__Bacteroidales; f__Muribaculaceae; g__Paramuribaculum; s__Paramuribaculum sp900551515
ASV_1155	d__Bacteria; p__Firmicutes_A; c__Clostridia_258483; o__Oscillospirales; f__Acutalibacteraceae; g__Eubacterium_R; s__Eubacterium_R faecavium
ASV_1156	d__Bacteria; p__Actinobacteriota; c__Acidimicrobiia_401430; o__Acidimicrobiales; f__JACDCH01; g__VFJN01; s__
ASV_1157	d__Bacteria; p__Bdellovibrionota_E; c__Bdellovibrionia_A_470743; o__UBA1018; f__UBA1018; g__; s__
ASV_1158	d__Bacteria; p__Firmicutes_A; c__Clostridia_258483; o__Oscillospirales; f__Ruminococcaceae
ASV_1159	d__Bacteria; p__Firmicutes_A; c__Clostridia_258483; o__Lachnospirales; f__Lachnospiraceae; g__CAG-95; s__CAG-95 sp009917455
ASV_1160	d__Bacteria; p__Gemmatimonadota; c__Gemmatimonadetes; o__Longimicrobiales; f__RSA9; g__RSA9; s__
ASV_1161	d__Bacteria; p__Firmicutes_D; c__Bacilli; o__RF39; f__UBA660; g__; s__
ASV_1162	d__Bacteria; p__Bacteroidota; c__Bacteroidia; o__Bacteroidales; f__Muribaculaceae; g__Paramuribaculum; s__Paramuribaculum intestinale
ASV_1163	d__Bacteria; p__Proteobacteria; c__Alphaproteobacteria; o__Pelagibacterales; f__Pelagibacteraceae
ASV_1164	d__Bacteria; p__Bacteroidota; c__Bacteroidia; o__Bacteroidales; f__Bacteroidaceae
ASV_1165	d__Bacteria; p__Firmicutes_A; c__Clostridia_258483; o__Lachnospirales; f__Lachnospiraceae
ASV_1166	d__Bacteria; p__Bacteroidota; c__Bacteroidia; o__Flavobacteriales_877923; f__Flavobacteriaceae; g__Flavobacterium
ASV_1167	d__Bacteria; p__Proteobacteria; c__Gammaproteobacteria
ASV_1168	d__Bacteria; p__Firmicutes_A; c__Clostridia_258483; o__Oscillospirales; f__Acutalibacteraceae; g__UBA737; s__UBA737 sp900547445
ASV_1169	d__Bacteria; p__Firmicutes_D; c__Bacilli; o__Lactobacillales; f__Streptococcaceae; g__Streptococcus
ASV_1170	d__Bacteria; p__Bacteroidota; c__Bacteroidia; o__Bacteroidales; f__Bacteroidaceae; g__Bacteroides_H
ASV_1171	d__Bacteria; p__Proteobacteria; c__Gammaproteobacteria; o__Burkholderiales_595422; f__Burkholderiaceae_A_595422
ASV_1172	d__Bacteria; p__Firmicutes_A; c__Clostridia_258483; o__Oscillospirales
ASV_1173	d__Bacteria; p__Proteobacteria; c__Gammaproteobacteria; o__Burkholderiales_597441; f__SG8-41; g__UBA5216; s__UBA5216 sp902825845
ASV_1174	d__Bacteria; p__Proteobacteria; c__Gammaproteobacteria; o__Burkholderiales_592522; f__Burkholderiaceae_A_592522
ASV_1175	d__Bacteria; p__Firmicutes_A; c__Clostridia_258483; o__Oscillospirales; f__CAG-272; g__RUG13077; s__
ASV_1176	d__Bacteria; p__Firmicutes_A; c__Clostridia_258483; o__Oscillospirales; f__Ruminococcaceae; g__Faecalibacterium
ASV_1177	d__Bacteria; p__Firmicutes_A; c__Clostridia_258483; o__TANB77; f__CAG-508; g__CAG-269; s__CAG-269 sp000431335
ASV_1178	d__Bacteria; p__Firmicutes_A; c__Clostridia_258483; o__Lachnospirales; f__Lachnospiraceae; g__Acetatifactor; s__Acetatifactor sp900066565
ASV_1179	d__Bacteria; p__Firmicutes_A; c__Clostridia_258483; o__Lachnospirales; f__Lachnospiraceae; g__Roseburia; s__
ASV_1180	d__Bacteria; p__Firmicutes_A; c__Clostridia_258483; o__Lachnospirales; f__Lachnospiraceae; g__14-2
ASV_1181	d__Bacteria; p__Firmicutes_A; c__Clostridia_258483; o__Christensenellales; f__Borkfalkiaceae; g__Borkfalkia; s__Borkfalkia ceftriaxoniphila
ASV_1182	d__Bacteria; p__Firmicutes_A; c__Clostridia_258483; o__Oscillospirales; f__Ruminococcaceae; g__Anaerotruncus; s__Anaerotruncus colihominis
ASV_1183	d__Bacteria; p__Proteobacteria; c__Alphaproteobacteria; o__Sphingomonadales; f__Sphingomonadaceae
ASV_1184	d__Bacteria; p__Firmicutes_A; c__Clostridia_258483; o__Lachnospirales; f__Lachnospiraceae; g__Butyribacter; s__Butyribacter sp003612285
ASV_1185	d__Bacteria; p__Firmicutes_A; c__Clostridia_258483; o__Oscillospirales; f__CAG-272; g__Avispirillum
ASV_1186	d__Bacteria; p__Eisenbacteria; c__RBG-16-71-46; o__; f__; g__; s__
ASV_1187	d__Bacteria; p__Proteobacteria; c__Gammaproteobacteria; o__Burkholderiales_597441; f__Neisseriaceae_563222; g__Neisseria_563205; s__Neisseria subflava
ASV_1188	d__Bacteria; p__Bacteroidota; c__Bacteroidia; o__Bacteroidales; f__Bacteroidaceae; g__Phocaeicola_A_858004; s__Phocaeicola_A_858004 massiliensis
ASV_1189	d__Bacteria; p__Bacteroidota; c__Bacteroidia; o__Bacteroidales; f__Bacteroidaceae; g__Bacteroides_H
ASV_1190	d__Bacteria; p__Firmicutes_A; c__Clostridia_258483; o__Lachnospirales; f__Lachnospiraceae
ASV_1191	d__Bacteria; p__Firmicutes_A; c__Clostridia_258483; o__Lachnospirales; f__Lachnospiraceae; g__Kineothrix; s__Kineothrix sp000403275
ASV_1192	d__Bacteria; p__Proteobacteria; c__Gammaproteobacteria; o__Enterobacterales_A_737866; f__Succinivibrionaceae; g__Succinivibrio; s__Succinivibrio dextrinosolvens_B
ASV_1193	d__Bacteria; p__Firmicutes_A; c__Clostridia_258483; o__Oscillospirales; f__Oscillospiraceae_88309; g__CAG-83; s__CAG-83 sp902765025
ASV_1194	d__Bacteria; p__Proteobacteria; c__Alphaproteobacteria; o__Pelagibacterales; f__Pelagibacteraceae; g__AG-414-E02; s__AG-414-E02 sp902588625
ASV_1195	d__Bacteria; p__Firmicutes_A; c__Clostridia_258483; o__Acetivibrionales
ASV_1196	d__Bacteria; p__Cyanobacteria; c__Cyanobacteriia; o__Cyanobacteriales; f__Coleofasciculaceae_23353; g__SIO2C1; s__SIO2C1 sp010672925
ASV_1197	d__Bacteria; p__Bacteroidota; c__Bacteroidia; o__Bacteroidales; f__Muribaculaceae; g__UBA7173; s__UBA7173 sp002491305
ASV_1198	d__Bacteria; p__Firmicutes_A; c__Clostridia_258483; o__Oscillospirales; f__Oscillospiraceae_88309; g__Enterenecus; s__Enterenecus sp004560375
ASV_1199	d__Bacteria; p__Actinobacteriota; c__Coriobacteriia; o__Coriobacteriales; f__Eggerthellaceae; g__Senegalimassilia; s__Senegalimassilia anaerobia
ASV_1200	d__Bacteria; p__Proteobacteria; c__Gammaproteobacteria; o__GCA-2729495; f__GCA-2729495; g__GCA-002729875; s__GCA-002729875 sp002688175
ASV_1201	d__Bacteria; p__Actinobacteriota; c__Actinomycetia; o__Mycobacteriales; f__Pseudonocardiaceae; g__Amycolatopsis_D_380830
ASV_1202	d__Bacteria; p__Firmicutes_A; c__Clostridia_258483; o__Oscillospirales; f__Oscillospiraceae_88309
ASV_1203	d__Bacteria; p__Actinobacteriota; c__Actinomycetia; o__Actinomycetales; f__Bifidobacteriaceae; g__Bifidobacterium_388775
ASV_1204	d__Bacteria; p__Bacteroidota; c__Bacteroidia; o__Bacteroidales; f__Bacteroidaceae; g__Bacteroides_H; s__Bacteroides_H stercoris
ASV_1205	d__Bacteria; p__Actinobacteriota
ASV_1206	d__Bacteria; p__Verrucomicrobiota; c__Verrucomicrobiae; o__Pedosphaerales; f__; g__; s__
ASV_1207	d__Bacteria; p__Firmicutes_A; c__Clostridia_258483; o__Oscillospirales; f__Oscillospiraceae_88309; g__Lawsonibacter; s__
ASV_1208	d__Bacteria; p__Firmicutes_A; c__Clostridia_258483; o__Oscillospirales; f__Oscillospiraceae_88309; g__Dysosmobacter; s__Dysosmobacter sp000403435
ASV_1209	d__Bacteria; p__Bacteroidota; c__Bacteroidia; o__Bacteroidales; f__Muribaculaceae; g__Paramuribaculum; s__Paramuribaculum sp000431155
ASV_1210	d__Bacteria; p__Actinobacteriota; c__Acidimicrobiia_402965; o__UBA5794; f__UBA5794; g__SZUA-442; s__SZUA-442 sp003235475
ASV_1211	d__Bacteria; p__Gemmatimonadota; c__Gemmatimonadetes; o__Gemmatimonadales; f__Gemmatimonadaceae
ASV_1212	d__Bacteria; p__Bacteroidota; c__Bacteroidia; o__Bacteroidales; f__Bacteroidaceae
ASV_1213	d__Bacteria; p__Firmicutes_A; c__Clostridia_258483; o__Oscillospirales; f__Oscillospiraceae_88309
ASV_1214	d__Bacteria
ASV_1215	d__Bacteria; p__Bacteroidota; c__Bacteroidia; o__Bacteroidales; f__Muribaculaceae; g__Duncaniella
ASV_1216	d__Bacteria; p__Proteobacteria; c__Gammaproteobacteria; o__Cardiobacteriales; f__Wohlfahrtiimonadaceae; g__Ignatzschineria
ASV_1217	d__Bacteria; p__Firmicutes_D; c__Bacilli; o__Lactobacillales; f__Enterococcaceae
ASV_1218	d__Bacteria; p__Bacteroidota; c__Bacteroidia; o__Bacteroidales
ASV_1219	d__Bacteria; p__Firmicutes_A; c__Clostridia_258483; o__Christensenellales; f__Christensenellaceae
ASV_1220	d__Bacteria; p__Proteobacteria; c__Gammaproteobacteria; o__Enterobacterales_A_737866; f__Enterobacteriaceae_A; g__Pantoea_A_680069
ASV_1221	d__Bacteria; p__Bacteroidota; c__Bacteroidia; o__Chitinophagales; f__Chitinophagaceae_929731; g__Edaphocola
ASV_1222	d__Bacteria; p__Firmicutes_A; c__Clostridia_258483; o__Lachnospirales; f__Lachnospiraceae
ASV_1223	d__Bacteria; p__Firmicutes_A; c__Clostridia_258483; o__Lachnospirales; f__Lachnospiraceae; g__Hungatella_A_128155
ASV_1224	d__Bacteria; p__Bacteroidota; c__Bacteroidia; o__Bacteroidales; f__Muribaculaceae; g__Paramuribaculum; s__Paramuribaculum intestinale
ASV_1225	d__Bacteria; p__Firmicutes_A; c__Clostridia_258483; o__Lachnospirales; f__Lachnospiraceae
ASV_1226	d__Bacteria; p__Bacteroidota; c__Bacteroidia; o__Bacteroidales; f__UBA932; g__Cryptobacteroides; s__Cryptobacteroides sp902792815
ASV_1227	d__Bacteria; p__Actinobacteriota; c__Actinomycetia; o__Propionibacteriales; f__Nocardioidaceae
ASV_1228	d__Bacteria
ASV_1229	d__Bacteria; p__Spirochaetota; c__Spirochaetia; o__Treponematales; f__Treponemataceae; g__Treponema_D; s__Treponema_D sp900316905
ASV_1230	d__Bacteria; p__Actinobacteriota; c__Actinomycetia; o__Actinomycetales; f__Bifidobacteriaceae; g__Bifidobacterium_388775
ASV_1231	d__Bacteria
ASV_1232	d__Bacteria; p__Chloroflexota; c__Anaerolineae; o__Ardenticatenales; f__Ardenticatenaceae; g__Ardenticatena; s__Ardenticatena maritima
ASV_1233	d__Bacteria; p__Bacteroidota; c__Bacteroidia; o__Bacteroidales; f__Bacteroidaceae; g__Phocaeicola_A_858004; s__Phocaeicola_A_858004 dorei
ASV_1234	d__Bacteria; p__Spirochaetota; c__Spirochaetia; o__Treponematales; f__Treponemataceae; g__Treponema_D; s__
ASV_1235	d__Bacteria; p__Actinobacteriota; c__Actinomycetia; o__Mycobacteriales; f__Pseudonocardiaceae; g__Lentzea
ASV_1236	d__Bacteria; p__Firmicutes_A; c__Clostridia_258483; o__Oscillospirales; f__Acutalibacteraceae; g__Acutalibacter
ASV_1237	d__Bacteria; p__Bacteroidota; c__Bacteroidia; o__Bacteroidales; f__Bacteroidaceae; g__Bacteroides_H
ASV_1238	d__Bacteria; p__Firmicutes_D; c__Bacilli; o__Lactobacillales; f__Lactobacillaceae; g__Weissella_A_338544; s__Weissella_A_338544 koreensis
ASV_1239	d__Bacteria; p__Actinobacteriota; c__Actinomycetia; o__Actinomycetales; f__Bifidobacteriaceae; g__Bifidobacterium_388775
ASV_1240	d__Bacteria; p__Firmicutes_A; c__Clostridia_258483; o__Oscillospirales; f__Ruminococcaceae; g__Massilioclostridium; s__
ASV_1241	d__Bacteria; p__Bacteroidota; c__Bacteroidia; o__Bacteroidales; f__Bacteroidaceae; g__Phocaeicola_A_858004; s__Phocaeicola_A_858004 dorei
ASV_1242	d__Bacteria; p__Proteobacteria; c__Gammaproteobacteria; o__Pseudomonadales_660954; f__HTCC2089_660954; g__SZUA-309; s__
ASV_1243	d__Bacteria; p__Firmicutes_D; c__Bacilli; o__Mycoplasmatales; f__; g__; s__
ASV_1244	d__Bacteria; p__Firmicutes_A; c__Clostridia_258483; o__Lachnospirales; f__Lachnospiraceae; g__Eubacterium_G; s__
ASV_1245	d__Bacteria; p__Proteobacteria; c__Alphaproteobacteria; o__Rhodobacterales; f__Rhodobacteraceae
ASV_1246	d__Bacteria; p__Bacteroidota; c__Bacteroidia; o__Chitinophagales; f__Chitinophagaceae_966727; g__Ferruginibacter; s__Ferruginibacter lapsinanis
ASV_1247	d__Bacteria; p__Bacteroidota; c__Bacteroidia; o__Bacteroidales; f__Bacteroidaceae; g__Prevotella; s__Prevotella hominis
ASV_1248	d__Bacteria; p__Bacteroidota; c__Bacteroidia; o__Bacteroidales; f__Tannerellaceae; g__Parabacteroides_B_862066; s__
ASV_1249	d__Bacteria; p__Acidobacteriota; c__Acidobacteriae; o__Bryobacterales; f__Bryobacteraceae
ASV_1250	d__Bacteria; p__Bacteroidota; c__Bacteroidia; o__Bacteroidales; f__Muribaculaceae; g__Paramuribaculum
ASV_1251	d__Bacteria; p__Bacteroidota; c__Bacteroidia; o__Bacteroidales; f__Bacteroidaceae; g__Paraprevotella; s__Paraprevotella clara
ASV_1252	d__Bacteria; p__Bacteroidota; c__Bacteroidia; o__Bacteroidales; f__Muribaculaceae; g__Amulumruptor; s__Amulumruptor caecigallinarius
ASV_1253	d__Bacteria; p__Bacteroidota; c__Bacteroidia; o__Bacteroidales; f__Bacteroidaceae; g__Bacteroides_H
ASV_1254	d__Bacteria; p__Actinobacteriota; c__Actinomycetia; o__Actinomycetales; f__Actinomycetaceae; g__Actinomyces; s__Actinomyces graevenitzii
ASV_1255	d__Bacteria; p__Proteobacteria; c__Gammaproteobacteria; o__Burkholderiales_597433; f__SG8-39; g__SCGC-AG-212-J23; s__SCGC-AG-212-J23 sp005881595
ASV_1256	d__Bacteria; p__Firmicutes_A; c__Clostridia_258483; o__Lachnospirales; f__Lachnospiraceae; g__Dorea_A; s__
ASV_1257	d__Bacteria; p__Bacteroidota; c__Bacteroidia; o__Bacteroidales; f__Paludibacteraceae; g__RF16
ASV_1258	d__Bacteria; p__Bacteroidota; c__Bacteroidia; o__Bacteroidales; f__Bacteroidaceae; g__Bacteroides_H; s__Bacteroides_H faecichinchillae
ASV_1259	d__Bacteria; p__Bacteroidota; c__Bacteroidia; o__Bacteroidales; f__Bacteroidaceae; g__Prevotella; s__Prevotella copri
ASV_1260	d__Bacteria; p__Bacteroidota; c__Bacteroidia; o__Bacteroidales; f__Muribaculaceae
ASV_1261	d__Bacteria; p__Proteobacteria; c__Alphaproteobacteria
ASV_1262	d__Bacteria; p__Actinobacteriota; c__Actinomycetia; o__Actinomycetales; f__Bifidobacteriaceae; g__Bifidobacterium_388775
ASV_1263	d__Bacteria; p__Proteobacteria; c__Gammaproteobacteria; o__Burkholderiales_597441; f__Methylophilaceae; g__Novimethylophilus; s__Novimethylophilus kurashikiensis
ASV_1264	d__Bacteria; p__Proteobacteria; c__Alphaproteobacteria; o__Pelagibacterales; f__Pelagibacteraceae
ASV_1265	d__Bacteria; p__Proteobacteria; c__Gammaproteobacteria; o__Pseudomonadales_641030; f__Halomonadaceae_641030; g__Halomonas_C_640989
ASV_1266	d__Bacteria; p__Actinobacteriota; c__Thermoleophilia; o__Gaiellales; f__Gaiellaceae
ASV_1267	d__Bacteria; p__Firmicutes_A; c__Clostridia_258483; o__Oscillospirales; f__Ruminococcaceae; g__; s__
ASV_1268	d__Bacteria; p__Firmicutes_A; c__Clostridia_258483; o__Lachnospirales; f__Lachnospiraceae; g__Roseburia
ASV_1269	d__Bacteria; p__Proteobacteria; c__Alphaproteobacteria; o__Caulobacterales; f__Caulobacteraceae
ASV_1270	d__Bacteria; p__Firmicutes_A; c__Clostridia_258483; o__Oscillospirales; f__Oscillospiraceae_88309; g__Enterenecus; s__Enterenecus sp004560375
ASV_1271	d__Bacteria; p__Firmicutes_D; c__Bacilli; o__Aneurinibacillales; f__RAOX-1; g__YIM-78166; s__YIM-78166 sp004522215
ASV_1272	d__Bacteria; p__Bacteroidota; c__Bacteroidia; o__Bacteroidales; f__Paludibacteraceae; g__RF16; s__
ASV_1273	d__Bacteria; p__Firmicutes_A; c__Clostridia_258483; o__Oscillospirales; f__Oscillospiraceae_88309; g__CAG-83; s__CAG-83 sp900545585
ASV_1274	d__Bacteria; p__Firmicutes_D; c__Bacilli; o__Lactobacillales; f__Lactobacillaceae; g__Lactobacillus
ASV_1275	d__Bacteria; p__Bacteroidota; c__Bacteroidia; o__Bacteroidales; f__Muribaculaceae; g__Duncaniella; s__Duncaniella sp001689575
ASV_1276	d__Bacteria; p__Bacteroidota; c__Bacteroidia; o__Bacteroidales; f__Bacteroidaceae; g__Bacteroides_H
ASV_1277	d__Bacteria; p__Proteobacteria; c__Gammaproteobacteria; o__Steroidobacterales; f__Steroidobacteraceae
ASV_1278	d__Bacteria; p__Firmicutes_A; c__Clostridia_258483; o__Lachnospirales; f__Lachnospiraceae
ASV_1279	d__Bacteria; p__Firmicutes_A; c__Clostridia_258483; o__Lachnospirales; f__Lachnospiraceae; g__UBA3282; s__UBA3282 sp003611805
ASV_1280	d__Bacteria; p__Actinobacteriota; c__Coriobacteriia; o__Coriobacteriales; f__Eggerthellaceae
ASV_1281	d__Bacteria; p__Firmicutes_A; c__Clostridia_258483; o__Lachnospirales; f__Lachnospiraceae; g__MD308; s__
ASV_1282	d__Bacteria; p__Proteobacteria; c__Gammaproteobacteria; o__Burkholderiales_597441; f__SG8-41; g__UBA5216; s__UBA5216 sp902825845
ASV_1283	d__Bacteria; p__Proteobacteria; c__Gammaproteobacteria; o__Burkholderiales_592522; f__Burkholderiaceae_A_592522
ASV_1284	d__Bacteria; p__Myxococcota_A_437813; c__Polyangia_437813; o__Haliangiales_437813; f__Haliangiaceae_437813; g__; s__
ASV_1285	d__Bacteria; p__Bacteroidota; c__Bacteroidia; o__Bacteroidales; f__Muribaculaceae; g__Duncaniella; s__Duncaniella muris
ASV_1286	d__Bacteria; p__Bacteroidota; c__Bacteroidia; o__Bacteroidales; f__Bacteroidaceae; g__Prevotella; s__Prevotella sp900314915
ASV_1287	d__Bacteria; p__Bacteroidota; c__Bacteroidia; o__Bacteroidales; f__Bacteroidaceae; g__UBA1179; s__UBA1179 sp900318995
ASV_1288	d__Bacteria; p__Bacteroidota; c__Bacteroidia; o__Bacteroidales; f__Bacteroidaceae; g__Phocaeicola_A_858004; s__Phocaeicola_A_858004 plebeius
ASV_1289	d__Bacteria; p__Bacteroidota; c__Bacteroidia; o__Bacteroidales; f__Muribaculaceae
ASV_1290	d__Bacteria; p__Firmicutes_A; c__Clostridia_258483; o__Lachnospirales; f__Lachnospiraceae; g__Sporofaciens; s__Sporofaciens musculi
ASV_1291	d__Bacteria; p__Actinobacteriota; c__Actinomycetia; o__Nanopelagicales; f__Nanopelagicaceae; g__Planktophila; s__Planktophila sp001438925
ASV_1292	d__Bacteria; p__Firmicutes_A; c__Clostridia_258483; o__Oscillospirales; f__Oscillospiraceae_88309; g__Dysosmobacter
ASV_1293	d__Bacteria; p__Bacteroidota; c__Bacteroidia; o__Chitinophagales; f__Saprospiraceae; g__OLB9; s__
ASV_1294	d__Bacteria; p__Firmicutes_A; c__Clostridia_258483; o__Oscillospirales; f__Acutalibacteraceae; g__CAG-488; s__
ASV_1295	d__Bacteria; p__Firmicutes_A; c__Clostridia_258483; o__Lachnospirales; f__Lachnospiraceae
ASV_1296	d__Bacteria; p__Myxococcota_A_473307; c__UBA9160; o__SZUA-336; f__SZUA-336; g__SMWZ01; s__SMWZ01 sp004356455
ASV_1297	d__Bacteria; p__Actinobacteriota; c__Actinomycetia; o__Actinomycetales; f__Bifidobacteriaceae; g__Bifidobacterium_388775; s__Bifidobacterium vaginale
ASV_1298	d__Bacteria; p__Bacteroidota; c__Bacteroidia; o__Bacteroidales; f__Muribaculaceae; g__Paramuribaculum; s__Paramuribaculum sp000431155
ASV_1299	d__Bacteria; p__Bacteroidota; c__Bacteroidia; o__Bacteroidales; f__WCHB1-69; g__RUG11690; s__
ASV_1300	d__Bacteria; p__Firmicutes_A; c__Clostridia_258483; o__Lachnospirales; f__Lachnospiraceae
ASV_1301	d__Bacteria; p__Bacteroidota; c__Bacteroidia; o__Bacteroidales; f__Muribaculaceae; g__Paramuribaculum; s__Paramuribaculum sp000431155
ASV_1302	d__Bacteria; p__Gemmatimonadota; c__Gemmatimonadetes; o__Gemmatimonadales; f__GWC2-71-9; g__JABFSM01; s__JABFSM01 sp009692115
ASV_1303	d__Bacteria; p__Gemmatimonadota; c__Gemmatimonadetes; o__Gemmatimonadales; f__GWC2-71-9
ASV_1304	d__Bacteria; p__Bacteroidota; c__Bacteroidia; o__Bacteroidales; f__Muribaculaceae; g__CAG-873; s__CAG-873 sp011959565
ASV_1305	d__Bacteria; p__Acidobacteriota; c__Acidobacteriae; o__Acidobacteriales; f__Koribacteraceae; g__Koribacter; s__
ASV_1306	d__Bacteria; p__Bacteroidota; c__Bacteroidia; o__Bacteroidales; f__Muribaculaceae
ASV_1307	d__Bacteria; p__Bacteroidota; c__Bacteroidia; o__Bacteroidales; f__Bacteroidaceae
ASV_1308	d__Bacteria; p__Firmicutes_A; c__Clostridia_258483; o__Lachnospirales; f__Lachnospiraceae
ASV_1309	d__Bacteria; p__Firmicutes_C; c__Negativicutes; o__Veillonellales; f__Dialisteraceae; g__Allisonella; s__Allisonella histaminiformans
ASV_1310	d__Bacteria; p__Actinobacteriota; c__Thermoleophilia; o__Solirubrobacterales
ASV_1311	d__Bacteria; p__Firmicutes_A; c__Clostridia_258483; o__Oscillospirales; f__Oscillospiraceae_88309; g__Dysosmobacter; s__Dysosmobacter sp000403435
ASV_1312	d__Bacteria; p__Bacteroidota; c__Bacteroidia; o__; f__; g__; s__
ASV_1313	d__Bacteria; p__Firmicutes_A; c__Clostridia_258483; o__Peptostreptococcales; f__Anaerovoracaceae; g__RUG11894; s__RUG11894 sp902773665
ASV_1314	d__Bacteria; p__Bacteroidota; c__Bacteroidia; o__Bacteroidales; f__Bacteroidaceae; g__Prevotella
ASV_1315	d__Bacteria; p__Firmicutes_D; c__Bacilli; o__Lactobacillales; f__Lactobacillaceae; g__Lactobacillus; s__Lactobacillus jensenii_330150
ASV_1316	d__Bacteria; p__Firmicutes_A; c__Clostridia_258483; o__Lachnospirales; f__Lachnospiraceae; g__Ruminococcus_B
ASV_1317	d__Bacteria; p__Proteobacteria; c__Gammaproteobacteria; o__Enterobacterales_A_737866; f__Enterobacteriaceae_A
ASV_1318	d__Bacteria; p__Firmicutes_A; c__Clostridia_258483; o__Oscillospirales; f__Oscillospiraceae_88309
ASV_1319	d__Bacteria; p__Firmicutes_A; c__Clostridia_258483; o__Lachnospirales; f__Lachnospiraceae
ASV_1320	d__Bacteria; p__Bacteroidota; c__Bacteroidia; o__Cytophagales; f__Cytophagaceae; g__Sporocytophaga; s__Sporocytophaga myxococcoides
ASV_1321	d__Bacteria; p__Firmicutes_A; c__Clostridia_258483; o__Lachnospirales; f__Lachnospiraceae; g__Roseburia
ASV_1322	d__Bacteria; p__Bacteroidota; c__Bacteroidia; o__Bacteroidales; f__Muribaculaceae; g__UBA7173; s__UBA7173 sp002491305
ASV_1323	d__Bacteria; p__Proteobacteria; c__Gammaproteobacteria; o__Burkholderiales_592522; f__Burkholderiaceae_A_592522
ASV_1324	d__Bacteria; p__Firmicutes_A; c__Clostridia_258483; o__Lachnospirales; f__Lachnospiraceae; g__Catonella; s__Catonella morbi
ASV_1325	d__Bacteria; p__Firmicutes_A; c__Clostridia_258483; o__TANB77; f__CAG-508; g__CAG-273; s__
ASV_1326	d__Bacteria; p__Desulfobacterota_G_459546; c__Desulfuromonadia; o__Desulfuromonadales; f__JAAYDE01; g__JAAYDE01; s__JAAYDE01 sp012512925
ASV_1327	d__Bacteria; p__Firmicutes_A; c__Clostridia_258483; o__Oscillospirales; f__Oscillospiraceae_88309; g__CAG-83; s__CAG-83 sp900545585
ASV_1328	d__Bacteria; p__Firmicutes_C; c__Negativicutes; o__Veillonellales; f__Veillonellaceae; g__Veillonella_A
ASV_1329	d__Bacteria; p__Bacteroidota; c__Bacteroidia; o__Bacteroidales; f__Bacteroidaceae; g__Prevotella; s__
ASV_1330	d__Bacteria; p__Firmicutes_A; c__Clostridia_258483; o__Oscillospirales; f__CAG-272; g__RUG13077
ASV_1331	d__Bacteria; p__Bacteroidota; c__Bacteroidia; o__Bacteroidales; f__Bacteroidaceae; g__Bacteroides_H
ASV_1332	d__Bacteria; p__Firmicutes_C; c__Negativicutes; o__Selenomonadales; f__Selenomonadaceae_42771; g__Anaerovibrio; s__Anaerovibrio slackiae
ASV_1333	d__Bacteria; p__Bacteroidota; c__Bacteroidia; o__Bacteroidales; f__Paludibacteraceae; g__F0058; s__
ASV_1334	d__Bacteria; p__Actinobacteriota; c__Thermoleophilia; o__Gaiellales; f__Gaiellaceae; g__AC-16; s__AC-16 sp005884575
ASV_1335	d__Bacteria; p__Firmicutes_A; c__Clostridia_258483; o__Oscillospirales; f__Oscillospiraceae_88309; g__ER4; s__ER4 sp900317525
ASV_1336	d__Bacteria; p__Gemmatimonadota; c__Gemmatimonadetes; o__Gemmatimonadales; f__Gemmatimonadaceae
ASV_1337	d__Bacteria; p__Proteobacteria; c__Alphaproteobacteria; o__Sphingomonadales; f__Sphingomonadaceae; g__Sphingomonas_L_486704
ASV_1338	d__Bacteria; p__Campylobacterota; c__Campylobacteria; o__Campylobacterales; f__Helicobacteraceae; g__Helicobacter_C_479931; s__Helicobacter_C_479931 typhlonius
ASV_1339	d__Bacteria; p__Bacteroidota; c__Bacteroidia; o__Bacteroidales; f__Muribaculaceae; g__Paramuribaculum; s__Paramuribaculum sp000431155
ASV_1340	d__Bacteria; p__Firmicutes_A; c__Clostridia_258483; o__Oscillospirales; f__Acutalibacteraceae; g__CAG-177; s__CAG-177 sp003538135
ASV_1341	d__Bacteria; p__Bacteroidota; c__Bacteroidia; o__Bacteroidales; f__Bacteroidaceae; g__Bacteroides_H; s__Bacteroides_H rodentium
ASV_1342	d__Bacteria; p__Firmicutes_A; c__Clostridia_258483; o__Lachnospirales; f__Lachnospiraceae; g__Sporofaciens; s__
ASV_1343	d__Bacteria; p__Gemmatimonadota; c__Gemmatimonadetes; o__Gemmatimonadales; f__Gemmatimonadaceae; g__JAABRT01; s__JAABRT01 sp011390935
ASV_1344	d__Bacteria; p__Patescibacteria; c__Gracilibacteria_12420; o__UBA1369; f__LOWO2-01-FULL-3; g__1-14-0-10-36-19; s__
ASV_1345	d__Bacteria; p__Desulfobacterota_G_459546; c__Desulfuromonadia; o__Geobacterales; f__Geobacteraceae; g__Geomonas; s__Citrifermentans bremense
ASV_1346	d__Bacteria; p__Firmicutes_A; c__Clostridia_258483; o__Oscillospirales; f__Oscillospiraceae_88309
ASV_1347	d__Bacteria; p__Bacteroidota; c__Bacteroidia; o__Bacteroidales; f__Muribaculaceae; g__Duncaniella; s__Duncaniella dubosii
ASV_1348	d__Bacteria; p__Firmicutes_A; c__Clostridia_258483; o__Oscillospirales; f__Acutalibacteraceae; g__UBA6857; s__UBA6857 sp902792985
ASV_1349	d__Bacteria; p__Bacteroidota; c__Bacteroidia; o__Bacteroidales; f__Bacteroidaceae; g__Bacteroides_H; s__Bacteroides_H acidifaciens
ASV_1350	d__Bacteria; p__Bacteroidota; c__Bacteroidia; o__Bacteroidales; f__Muribaculaceae
ASV_1351	d__Bacteria; p__Firmicutes_A; c__Clostridia_258483; o__Clostridiales; f__Clostridiaceae_222000; g__Clostridium_P; s__Clostridium_P perfringens
ASV_1352	d__Bacteria; p__Firmicutes_A; c__Clostridia_258483; o__Oscillospirales; f__Ruminococcaceae
ASV_1353	d__Bacteria; p__Campylobacterota; c__Campylobacteria; o__Campylobacterales; f__Sulfurimonadaceae; g__Sulfurimonas; s__Sulfurimonas gotlandica
ASV_1354	d__Bacteria; p__Bacteroidota; c__Bacteroidia; o__Bacteroidales; f__Paludibacteraceae; g__RF16; s__
ASV_1355	d__Bacteria; p__Bacteroidota; c__Bacteroidia; o__Bacteroidales; f__Barnesiellaceae; g__Barnesiella; s__Barnesiella intestinihominis
ASV_1356	d__Bacteria; p__Actinobacteriota
ASV_1357	d__Bacteria; p__Bacteroidota; c__Bacteroidia; o__Bacteroidales; f__Muribaculaceae; g__UBA7173
ASV_1358	d__Bacteria; p__Bacteroidota; c__Bacteroidia; o__Bacteroidales; f__Bacteroidaceae; g__Bacteroides_H; s__Bacteroides_H finegoldii
ASV_1359	d__Bacteria; p__Proteobacteria; c__Alphaproteobacteria; o__Sphingomonadales; f__Sphingomonadaceae
ASV_1360	d__Bacteria; p__Actinobacteriota; c__Acidimicrobiia_401430; o__Acidimicrobiales; f__Iamiaceae; g__Iamia; s__Iamia majanohamensis
ASV_1361	d__Bacteria; p__Firmicutes_A; c__Clostridia_258483; o__Oscillospirales; f__Oscillospiraceae_88309
ASV_1362	d__Bacteria; p__Bacteroidota; c__Bacteroidia; o__Bacteroidales; f__Muribaculaceae; g__Amulumruptor; s__Amulumruptor caecigallinarius
ASV_1363	d__Bacteria; p__Bacteroidota; c__Bacteroidia; o__Chitinophagales; f__Chitinophagaceae_966727; g__UTBCD1; s__UTBCD1 sp002066995
ASV_1364	d__Bacteria; p__Firmicutes_A; c__Clostridia_258483; o__Oscillospirales; f__Acutalibacteraceae; g__UBA737; s__UBA737 sp900547445
ASV_1365	d__Bacteria; p__Proteobacteria; c__Alphaproteobacteria; o__Pelagibacterales; f__Pelagibacteraceae
ASV_1366	d__Bacteria; p__Bacteroidota; c__Bacteroidia; o__Bacteroidales; f__Bacteroidaceae; g__Alloprevotella; s__Alloprevotella sp002933955
ASV_1367	d__Bacteria; p__Firmicutes_D; c__Bacilli; o__Lactobacillales; f__Streptococcaceae; g__Streptococcus
ASV_1368	d__Bacteria; p__Desulfobacterota_B; c__Binatia; o__HRBIN30; f__HRBIN30; g__HRBIN30; s__HRBIN30 sp002898795
ASV_1369	d__Bacteria; p__Bacteroidota; c__Bacteroidia; o__Bacteroidales; f__Bacteroidaceae; g__UBA1179; s__UBA1179 sp900318995
ASV_1370	d__Bacteria; p__Proteobacteria; c__Gammaproteobacteria
ASV_1371	d__Bacteria; p__Firmicutes_A; c__Clostridia_258483; o__Oscillospirales; f__Acutalibacteraceae; g__UBA737; s__UBA737 sp900547445
ASV_1372	d__Bacteria; p__Acidobacteriota; c__HRBIN11; o__HRBIN11; f__HRBIN11; g__HRBIN11; s__
ASV_1373	d__Bacteria; p__Bacteroidota; c__Bacteroidia; o__Bacteroidales; f__Muribaculaceae
ASV_1374	d__Bacteria; p__Elusimicrobiota; c__Elusimicrobia_984208; o__; f__; g__; s__
ASV_1375	d__Bacteria; p__Gemmatimonadota; c__Gemmatimonadetes; o__Gemmatimonadales; f__GWC2-71-9; g__Palsa-1233; s__
ASV_1376	d__Bacteria; p__Firmicutes_A; c__Clostridia_258483; o__Oscillospirales; f__Acutalibacteraceae; g__Eubacterium_R; s__Eubacterium_R faecavium
ASV_1377	d__Bacteria; p__Gemmatimonadota; c__Gemmatimonadetes; o__Longimicrobiales
ASV_1378	d__Bacteria; p__Firmicutes_D; c__Bacilli; o__Lactobacillales; f__Lactobacillaceae; g__Limosilactobacillus
ASV_1379	d__Bacteria; p__Firmicutes_D; c__Bacilli; o__Lactobacillales; f__Lactobacillaceae; g__Lactobacillus; s__Lactobacillus jensenii_330150
ASV_1380	d__Bacteria; p__Proteobacteria; c__Gammaproteobacteria; o__Cardiobacteriales; f__Wohlfahrtiimonadaceae; g__Wohlfahrtiimonas; s__Wohlfahrtiimonas chitiniclastica
ASV_1381	d__Bacteria; p__Gemmatimonadota; c__Gemmatimonadetes; o__Gemmatimonadales; f__Gemmatimonadaceae; g__JAABRT01; s__JAABRT01 sp011390935
ASV_1382	d__Bacteria; p__Firmicutes_A; c__Clostridia_258483; o__Oscillospirales; f__Oscillospiraceae_88309
ASV_1383	d__Bacteria; p__Firmicutes_A; c__Clostridia_258483; o__Lachnospirales; f__Lachnospiraceae; g__Blautia_A_141781
ASV_1384	d__Bacteria; p__Firmicutes_A; c__Clostridia_258483; o__Lachnospirales; f__Lachnospiraceae
ASV_1385	d__Bacteria; p__Bacteroidota; c__Bacteroidia; o__Bacteroidales; f__Bacteroidaceae; g__Phocaeicola_A_858004
ASV_1386	d__Bacteria; p__Bacteroidota; c__Bacteroidia; o__Bacteroidales; f__Bacteroidaceae; g__Prevotella
ASV_1387	d__Bacteria; p__Proteobacteria; c__Gammaproteobacteria; o__Enterobacterales_A_737866; f__Vibrionaceae; g__Vibrio_678715
ASV_1388	d__Bacteria; p__Acidobacteriota
ASV_1389	d__Bacteria; p__Campylobacterota; c__Campylobacteria; o__Campylobacterales; f__Helicobacteraceae; g__Helicobacter_D; s__Helicobacter_D ganmani
ASV_1390	d__Bacteria; p__Firmicutes_A; c__Clostridia_258483; o__Lachnospirales
ASV_1391	d__Bacteria; p__Bdellovibrionota_E; c__Bacteriovoracia; o__Bacteriovoracales; f__Peredibacteraceae; g__Peredibacter
ASV_1392	d__Bacteria; p__Bacteroidota; c__Bacteroidia; o__Bacteroidales; f__Muribaculaceae; g__Amulumruptor; s__Amulumruptor caecigallinarius
ASV_1393	d__Bacteria; p__Proteobacteria; c__Gammaproteobacteria; o__Burkholderiales_592524; f__Burkholderiaceae_A_580492; g__Paraburkholderia_580243
ASV_1394	d__Bacteria; p__Bacteroidota; c__Bacteroidia; o__Bacteroidales; f__Bacteroidaceae; g__Phocaeicola_A_858004; s__Phocaeicola_A_858004 vulgatus
ASV_1395	d__Bacteria
ASV_1396	d__Bacteria; p__Actinobacteriota; c__Thermoleophilia; o__Solirubrobacterales
ASV_1397	d__Bacteria; p__Firmicutes_D; c__Bacilli; o__Lactobacillales; f__Aerococcaceae; g__Aerococcus; s__Aerococcus christensenii
ASV_1398	d__Bacteria; p__Firmicutes_A; c__Clostridia_258483; o__Oscillospirales; f__CAG-272; g__Avispirillum; s__Avispirillum sp011957885
ASV_1399	d__Bacteria; p__Bacteroidota; c__Bacteroidia; o__Bacteroidales; f__Bacteroidaceae; g__Prevotella
ASV_1400	d__Bacteria; p__Acidobacteriota; c__Acidobacteriae; o__20CM-2-55-15; f__20CM-2-55-15; g__DSPE01; s__DSPE01 sp011046715
ASV_1401	d__Bacteria; p__Proteobacteria; c__Gammaproteobacteria; o__PS1; f__Thioglobaceae; g__Pseudothioglobus; s__Pseudothioglobus sp000372785
ASV_1402	d__Bacteria; p__Firmicutes_D; c__Bacilli; o__Lactobacillales; f__Streptococcaceae; g__Streptococcus; s__Streptococcus mutans
ASV_1403	d__Bacteria; p__Firmicutes_A; c__Clostridia_258483; o__Lachnospirales; f__Lachnospiraceae
ASV_1404	d__Bacteria; p__Actinobacteriota; c__Actinomycetia; o__Mycobacteriales; f__Pseudonocardiaceae
ASV_1405	d__Bacteria; p__Firmicutes_A; c__Clostridia_258483; o__Oscillospirales; f__CAG-272; g__RUG13077; s__
ASV_1406	d__Bacteria; p__Gemmatimonadota; c__Gemmatimonadetes; o__Gemmatimonadales; f__GWC2-71-9; g__JABFSM01; s__JABFSM01 sp009692115
ASV_1407	d__Bacteria
ASV_1408	d__Bacteria; p__Actinobacteriota; c__UBA4738_401450; o__UBA4738; f__HRBIN12; g__AC-51; s__AC-51 sp005883885
ASV_1409	d__Bacteria; p__Firmicutes_A; c__Clostridia_258483; o__Christensenellales; f__Borkfalkiaceae; g__; s__
ASV_1410	d__Bacteria; p__Actinobacteriota; c__Actinomycetia; o__Actinomycetales; f__Bifidobacteriaceae; g__Bifidobacterium_388775; s__Bifidobacterium breve
ASV_1411	d__Bacteria; p__Firmicutes_A; c__Clostridia_258483; o__Lachnospirales; f__Lachnospiraceae; g__Velocimicrobium; s__Velocimicrobium porci
ASV_1412	d__Bacteria; p__Actinobacteriota
ASV_1413	d__Bacteria; p__Bacteroidota; c__Bacteroidia; o__Bacteroidales; f__Muribaculaceae; g__Paramuribaculum; s__Paramuribaculum sp000431155
ASV_1414	d__Bacteria; p__Bacteroidota; c__Bacteroidia; o__Bacteroidales; f__Bacteroidaceae; g__Phocaeicola_A_858004; s__
ASV_1415	d__Bacteria; p__Firmicutes_A; c__Clostridia_258483; o__Lachnospirales; f__Lachnospiraceae
ASV_1416	d__Bacteria; p__Proteobacteria; c__Alphaproteobacteria
ASV_1417	d__Bacteria; p__Bacteroidota; c__Bacteroidia; o__Bacteroidales; f__Muribaculaceae; g__CAG-485; s__CAG-485 sp002493045
ASV_1418	d__Bacteria; p__Bacteroidota; c__Bacteroidia; o__Bacteroidales; f__Tannerellaceae; g__Parabacteroides_B_862066; s__
ASV_1419	d__Bacteria; p__Firmicutes_A; c__Clostridia_258483; o__Lachnospirales; f__Lachnospiraceae; g__UBA3282; s__UBA3282 sp003611805
ASV_1420	d__Bacteria; p__Bacteroidota; c__Bacteroidia; o__Bacteroidales; f__Muribaculaceae; g__Duncaniella; s__Duncaniella freteri
ASV_1421	d__Bacteria; p__Actinobacteriota; c__Actinomycetia; o__Actinomycetales; f__Bifidobacteriaceae; g__Bifidobacterium_388775; s__Bifidobacterium animalis
ASV_1422	d__Bacteria; p__Firmicutes_A; c__Clostridia_258483; o__Oscillospirales; f__Acutalibacteraceae; g__Fimenecus; s__Fimenecus sp000432435
ASV_1423	d__Bacteria; p__Firmicutes_D; c__Bacilli; o__Lactobacillales; f__Lactobacillaceae; g__Lactobacillus
ASV_1424	d__Bacteria; p__Firmicutes_D; c__Bacilli; o__Lactobacillales; f__Lactobacillaceae; g__Lactobacillus; s__Lactobacillus iners
ASV_1425	d__Bacteria; p__Bacteroidota; c__Bacteroidia; o__Bacteroidales; f__Bacteroidaceae; g__Bacteroides_H
ASV_1426	d__Bacteria; p__Firmicutes_A; c__Clostridia_258483; o__Lachnospirales; f__Lachnospiraceae; g__COE1; s__COE1 sp000403335
ASV_1427	d__Bacteria; p__Bacteroidota; c__Bacteroidia; o__Bacteroidales
ASV_1428	d__Bacteria; p__Bacteroidota; c__Bacteroidia; o__Bacteroidales; f__Bacteroidaceae; g__Prevotella
ASV_1429	d__Bacteria; p__Firmicutes_D; c__Bacilli; o__Lactobacillales; f__Aerococcaceae; g__Granulicatella; s__
ASV_1430	d__Bacteria; p__Proteobacteria; c__Alphaproteobacteria; o__Pelagibacterales; f__Pelagibacteraceae; g__; s__
ASV_1431	d__Bacteria; p__Firmicutes_A; c__Clostridia_258483; o__Lachnospirales; f__Lachnospiraceae; g__Blautia_A_141781; s__Blautia_A_141781 faecis
ASV_1432	d__Bacteria; p__Proteobacteria; c__Gammaproteobacteria; o__Burkholderiales_595427; f__Burkholderiaceae_A_595427; g__Parasutterella; s__Parasutterella excrementihominis
ASV_1433	d__Bacteria; p__Firmicutes_D; c__Bacilli; o__Lactobacillales; f__Lactobacillaceae; g__Lactobacillus; s__Lactobacillus iners
ASV_1434	d__Bacteria; p__Bacteroidota; c__Bacteroidia; o__Bacteroidales; f__Bacteroidaceae; g__Phocaeicola_A_858004; s__Phocaeicola_A_858004 coprocola
ASV_1435	d__Bacteria
ASV_1436	d__Bacteria; p__Proteobacteria; c__Gammaproteobacteria
ASV_1437	d__Bacteria; p__Bacteroidota; c__Bacteroidia; o__Bacteroidales; f__Bacteroidaceae; g__Paraprevotella; s__
ASV_1438	d__Bacteria; p__Proteobacteria; c__Gammaproteobacteria; o__Enterobacterales_A_737866; f__Enterobacteriaceae_A
ASV_1439	d__Bacteria; p__Firmicutes_A; c__Clostridia_258483; o__Oscillospirales; f__Oscillospiraceae_88309
ASV_1440	d__Bacteria; p__Bacteroidota; c__Bacteroidia; o__Bacteroidales; f__Muribaculaceae; g__Paramuribaculum; s__Paramuribaculum sp000431155
ASV_1441	d__Bacteria; p__Firmicutes_D; c__Bacilli; o__Aneurinibacillales; f__RAOX-1; g__YIM-78166; s__YIM-78166 sp004522215
ASV_1442	d__Bacteria; p__Desulfobacterota_I; c__Desulfobacteria; o__Desulfobacterales; f__; g__; s__
ASV_1443	d__Bacteria; p__Proteobacteria; c__Gammaproteobacteria; o__Enterobacterales_A_737866; f__Enterobacteriaceae_A
ASV_1444	d__Bacteria; p__Firmicutes_A; c__Clostridia_258483; o__Oscillospirales; f__CAG-272; g__RUG13077
ASV_1445	d__Bacteria; p__Proteobacteria; c__Alphaproteobacteria; o__Pelagibacterales; f__Pelagibacteraceae; g__Pelagibacter_A_533952
ASV_1446	d__Bacteria; p__Bacteroidota; c__Bacteroidia
ASV_1447	d__Bacteria; p__Bacteroidota; c__Bacteroidia; o__Bacteroidales; f__Bacteroidaceae; g__Prevotella; s__Prevotella hominis
ASV_1448	d__Bacteria; p__Bacteroidota; c__Bacteroidia; o__Bacteroidales; f__Muribaculaceae
ASV_1449	d__Bacteria
ASV_1450	d__Bacteria; p__Firmicutes_A; c__Clostridia_258483; o__Lachnospirales; f__Lachnospiraceae; g__Anaerobutyricum
ASV_1451	d__Bacteria; p__Acidobacteriota; c__Thermoanaerobaculia; o__UBA5066; f__; g__; s__
ASV_1452	d__Bacteria
ASV_1453	d__Bacteria; p__Proteobacteria; c__Gammaproteobacteria; o__Steroidobacterales; f__Steroidobacteraceae; g__Povalibacter
ASV_1454	d__Bacteria; p__Actinobacteriota; c__Actinomycetia; o__Actinomycetales; f__Actinomycetaceae; g__Pauljensenia; s__Pauljensenia sp000308055
ASV_1455	d__Bacteria; p__Bacteroidota; c__Bacteroidia; o__Bacteroidales; f__Bacteroidaceae; g__Phocaeicola_A_858004; s__Phocaeicola_A_858004 vulgatus
ASV_1456	d__Bacteria; p__Bacteroidota; c__Bacteroidia; o__Bacteroidales; f__Bacteroidaceae; g__Phocaeicola_A_858004; s__Phocaeicola_A_858004 vulgatus
ASV_1457	d__Bacteria; p__Proteobacteria; c__Gammaproteobacteria; o__Burkholderiales_597441; f__Nitrosomonadaceae; g__Nitrosospira
ASV_1458	d__Bacteria; p__Bacteroidota; c__Bacteroidia; o__Bacteroidales; f__Paludibacteraceae; g__RF16; s__
ASV_1459	d__Bacteria; p__Gemmatimonadota; c__Gemmatimonadetes; o__Longimicrobiales; f__RSA9; g__RSA9; s__
ASV_1460	d__Bacteria; p__Firmicutes_A; c__Clostridia_258483; o__Lachnospirales; f__Lachnospiraceae
ASV_1461	d__Bacteria; p__Firmicutes_A; c__Clostridia_258483; o__Lachnospirales; f__Lachnospiraceae; g__Eubacterium_F; s__Eubacterium_F sp000687695
ASV_1462	d__Bacteria; p__Proteobacteria; c__Gammaproteobacteria; o__Steroidobacterales; f__Steroidobacteraceae
ASV_1463	d__Bacteria; p__Actinobacteriota; c__Actinomycetia; o__Propionibacteriales; f__Nocardioidaceae; g__Nocardioides_A_392796
ASV_1464	d__Bacteria; p__Proteobacteria; c__Gammaproteobacteria; o__Burkholderiales_597433; f__SG8-39; g__SCGC-AG-212-J23; s__SCGC-AG-212-J23 sp005881595
ASV_1465	d__Bacteria; p__Firmicutes_D; c__Bacilli; o__Lactobacillales; f__Enterococcaceae
ASV_1466	d__Bacteria; p__Bacteroidota; c__Bacteroidia; o__Bacteroidales; f__Muribaculaceae; g__Paramuribaculum; s__Paramuribaculum sp900551515
ASV_1467	d__Bacteria; p__Firmicutes_C; c__Negativicutes; o__Acidaminococcales; f__Acidaminococcaceae; g__Phascolarctobacterium_A; s__Phascolarctobacterium_A sp900545025
ASV_1468	d__Bacteria; p__Bacteroidota; c__Bacteroidia; o__Bacteroidales; f__Paludibacteraceae; g__RF16; s__
ASV_1469	d__Bacteria; p__Bacteroidota; c__Bacteroidia; o__Bacteroidales; f__Bacteroidaceae; g__Prevotella
ASV_1470	d__Bacteria; p__Bacteroidota; c__Bacteroidia; o__Bacteroidales; f__Bacteroidaceae; g__Phocaeicola_A_858004
ASV_1471	d__Bacteria; p__Bacteroidota; c__Bacteroidia; o__Cytophagales; f__Cyclobacteriaceae_900466; g__Chryseolinea; s__Chryseolinea serpens
ASV_1472	d__Bacteria; p__Firmicutes_A; c__Clostridia_258483; o__Oscillospirales; f__Ruminococcaceae
ASV_1473	d__Bacteria; p__Proteobacteria; c__Gammaproteobacteria; o__Steroidobacterales; f__Steroidobacteraceae; g__SCUD01; s__
ASV_1474	d__Bacteria; p__Acidobacteriota; c__UBA6911; o__UBA6911; f__UBA6911; g__Gp18-AA60; s__
ASV_1475	d__Bacteria; p__Proteobacteria; c__Alphaproteobacteria; o__Rhizobiales_A_504705; f__Beijerinckiaceae; g__Microvirga
ASV_1476	d__Bacteria; p__Firmicutes_D; c__Bacilli; o__Lactobacillales; f__Lactobacillaceae; g__Limosilactobacillus
ASV_1477	d__Bacteria; p__Proteobacteria; c__Alphaproteobacteria; o__Pelagibacterales; f__Pelagibacteraceae
ASV_1478	d__Bacteria; p__Gemmatimonadota; c__Gemmatimonadetes; o__Longimicrobiales; f__Longimicrobiaceae; g__Longimicrobium; s__Longimicrobium terrae
ASV_1479	d__Bacteria; p__Proteobacteria; c__Alphaproteobacteria
ASV_1480	d__Bacteria; p__Bacteroidota; c__Bacteroidia; o__Bacteroidales; f__Muribaculaceae; g__CAG-485; s__CAG-485 sp900547755
ASV_1481	d__Bacteria; p__Firmicutes_A; c__Clostridia_258483; o__Lachnospirales; f__Lachnospiraceae; g__Dorea_A; s__Dorea_A longicatena
ASV_1482	d__Bacteria; p__Actinobacteriota; c__Actinomycetia; o__Actinomycetales; f__Bifidobacteriaceae; g__Bifidobacterium_388775; s__Bifidobacterium leopoldii
ASV_1483	d__Bacteria; p__Bacteroidota; c__Bacteroidia; o__Bacteroidales; f__Muribaculaceae; g__Duncaniella; s__Duncaniella sp001689575
ASV_1484	d__Bacteria; p__Gemmatimonadota; c__Gemmatimonadetes; o__Gemmatimonadales; f__Gemmatimonadaceae
ASV_1485	d__Bacteria; p__Bacteroidota; c__Bacteroidia; o__Bacteroidales; f__UBA932; g__Cryptobacteroides; s__Cryptobacteroides sp902785575
ASV_1486	d__Bacteria; p__Desulfobacterota_B; c__Binatia; o__UBA9968; f__UBA9968; g__; s__
ASV_1487	d__Bacteria; p__Bacteroidota; c__Bacteroidia; o__Chitinophagales; f__Chitinophagaceae_966727
ASV_1488	d__Bacteria; p__Desulfobacterota_I; c__Desulfovibrionia; o__Desulfovibrionales; f__Desulfovibrionaceae; g__Mailhella; s__Mailhella massiliensis
ASV_1489	d__Bacteria; p__Acidobacteriota; c__Acidobacteriae; o__20CM-2-55-15; f__20CM-2-55-15; g__DSPE01; s__DSPE01 sp011046715
ASV_1490	d__Bacteria; p__Bacteroidota; c__Bacteroidia; o__Bacteroidales; f__Bacteroidaceae; g__Bacteroides_H
ASV_1491	d__Bacteria; p__Proteobacteria; c__Gammaproteobacteria; o__Enterobacterales_A_737866; f__Enterobacteriaceae_A
ASV_1492	d__Bacteria; p__Actinobacteriota; c__Actinomycetia; o__Actinomycetales; f__Bifidobacteriaceae; g__Bifidobacterium_388775
ASV_1493	d__Bacteria; p__Acidobacteriota; c__Acidobacteriae; o__Acidobacteriales; f__SbA1; g__; s__
ASV_1494	d__Bacteria; p__Bacteroidota; c__Bacteroidia; o__Bacteroidales; f__Bacteroidaceae; g__Phocaeicola_A_858004; s__Phocaeicola_A_858004 vulgatus
ASV_1495	d__Bacteria; p__Firmicutes_A; c__Clostridia_258483; o__Clostridiales; f__Clostridiaceae_222000; g__Clostridium_T; s__Clostridium_T tertium
ASV_1496	d__Bacteria; p__Bacteroidota; c__Bacteroidia; o__Bacteroidales; f__Paludibacteraceae
ASV_1497	d__Bacteria; p__Bacteroidota; c__Bacteroidia; o__Bacteroidales; f__Muribaculaceae
ASV_1498	d__Bacteria; p__Proteobacteria; c__Alphaproteobacteria; o__Rhizobiales_A_504705; f__Xanthobacteraceae_503485
ASV_1499	d__Bacteria; p__Myxococcota_A_473307; c__UBA796; o__UBA796; f__GCA-2862545; g__REDI01; s__REDI01 sp007693595
ASV_1500	d__Bacteria; p__Proteobacteria; c__Gammaproteobacteria; o__Cardiobacteriales; f__Wohlfahrtiimonadaceae; g__Wohlfahrtiimonas; s__Wohlfahrtiimonas chitiniclastica
ASV_1501	d__Bacteria; p__Firmicutes_A; c__Clostridia_258483; o__Lachnospirales; f__Lachnospiraceae
ASV_1502	d__Bacteria; p__Cyanobacteria; c__Sericytochromatia; o__UBA7694; f__UBA7694; g__GCA-2770975; s__
ASV_1503	d__Bacteria; p__Bacteroidota; c__Bacteroidia; o__Bacteroidales; f__Bacteroidaceae; g__Prevotella; s__Prevotella stercorea
ASV_1504	d__Bacteria; p__Bacteroidota; c__Bacteroidia; o__Bacteroidales; f__Paludibacteraceae; g__Microbacter; s__
ASV_1505	d__Bacteria; p__Bacteroidota; c__Bacteroidia; o__Bacteroidales; f__Muribaculaceae; g__Paramuribaculum; s__Paramuribaculum sp000431155
ASV_1506	d__Bacteria; p__Firmicutes_A; c__Clostridia_258483
ASV_1507	d__Bacteria; p__Bacteroidota; c__Bacteroidia; o__Bacteroidales; f__Muribaculaceae; g__Duncaniella; s__Duncaniella dubosii
ASV_1508	d__Bacteria; p__Firmicutes_A; c__Clostridia_258483; o__Oscillospirales; f__Acutalibacteraceae; g__Ruminococcus_E
ASV_1509	d__Bacteria; p__Bacteroidota; c__Bacteroidia; o__Bacteroidales; f__Bacteroidaceae; g__Prevotella; s__Prevotella copri
ASV_1510	d__Bacteria; p__Firmicutes_D; c__Bacilli; o__Lactobacillales; f__Lactobacillaceae; g__Limosilactobacillus
ASV_1511	d__Bacteria; p__Firmicutes_A; c__Clostridia_258483; o__Lachnospirales; f__Lachnospiraceae; g__UBA1066; s__UBA1066 sp900314565
ASV_1512	d__Bacteria; p__Bacteroidota; c__Bacteroidia; o__Bacteroidales; f__Muribaculaceae
ASV_1513	d__Bacteria; p__Firmicutes_A; c__Clostridia_258483; o__Oscillospirales; f__Acutalibacteraceae; g__Ruminococcus_E; s__
ASV_1514	d__Bacteria; p__Firmicutes_D; c__Bacilli; o__Lactobacillales; f__Lactobacillaceae; g__Lacticaseibacillus
ASV_1515	d__Bacteria; p__Bacteroidota; c__Bacteroidia; o__Bacteroidales; f__Bacteroidaceae; g__Prevotella; s__Prevotella copri
ASV_1516	d__Bacteria; p__Proteobacteria; c__Gammaproteobacteria; o__GCA-2729495; f__GCA-2729495; g__GCA-002729875; s__GCA-002729875 sp002688175
ASV_1517	d__Bacteria; p__Bacteroidota; c__Bacteroidia; o__Bacteroidales; f__UBA932; g__Cryptobacteroides; s__Cryptobacteroides sp900321715
ASV_1518	d__Bacteria; p__Bacteroidota; c__Bacteroidia; o__Chitinophagales; f__Chitinophagaceae_966727; g__Terrimonas_942023; s__
ASV_1519	d__Bacteria; p__Myxococcota_A_473307; c__Polyangia_463783; o__Nannocystales; f__Nannocystaceae
ASV_1520	d__Bacteria; p__Desulfobacterota_G_459546; c__Desulfuromonadia; o__Desulfuromonadales; f__; g__; s__
ASV_1521	d__Bacteria; p__Firmicutes_D; c__Bacilli; o__Erysipelotrichales; f__Erysipelotrichaceae; g__Allobaculum; s__
ASV_1522	d__Bacteria; p__Actinobacteriota; c__Actinomycetia; o__Mycobacteriales
ASV_1523	d__Bacteria; p__Bacteroidota; c__Bacteroidia; o__Bacteroidales; f__Bacteroidaceae; g__Phocaeicola_A_858004; s__Phocaeicola_A_858004 dorei
ASV_1524	d__Bacteria; p__Gemmatimonadota; c__Gemmatimonadetes; o__Gemmatimonadales; f__Gemmatimonadaceae
ASV_1525	d__Bacteria; p__Bacteroidota; c__Bacteroidia; o__Bacteroidales; f__Muribaculaceae; g__CAG-485; s__CAG-485 sp002493045
ASV_1526	d__Bacteria; p__Firmicutes_A; c__Clostridia_258483; o__Oscillospirales; f__Oscillospiraceae_88309; g__CAG-83; s__CAG-83 sp900545585
ASV_1527	d__Bacteria; p__Proteobacteria; c__Alphaproteobacteria; o__Rhizobiales_A_504705; f__Xanthobacteraceae_503485
ASV_1528	d__Bacteria; p__Bacteroidota; c__Bacteroidia; o__Bacteroidales; f__Bacteroidaceae; g__Phocaeicola_A_858004; s__Phocaeicola_A_858004 sartorii
ASV_1529	d__Bacteria; p__Proteobacteria; c__Alphaproteobacteria; o__Dongiales; f__Dongiaceae; g__Dongia_507335; s__Dongia sp000620685
ASV_1530	d__Bacteria; p__Proteobacteria; c__Gammaproteobacteria; o__Burkholderiales_597441; f__WYBJ01; g__WYBJ01; s__WYBJ01 sp009377585
ASV_1531	d__Bacteria; p__Firmicutes_A; c__Clostridia_258483; o__Oscillospirales; f__Oscillospiraceae_88309; g__Faecousia; s__Faecousia sp000434635
ASV_1532	d__Bacteria; p__Bacteroidota; c__Bacteroidia; o__Bacteroidales; f__Tannerellaceae; g__Parabacteroides_B_862066; s__Parabacteroides_B_862066 goldsteinii
ASV_1533	d__Bacteria; p__Proteobacteria; c__Alphaproteobacteria; o__Rhodobacterales; f__Rhodobacteraceae; g__Tabrizicola_494022
ASV_1534	d__Bacteria; p__Proteobacteria; c__Gammaproteobacteria; o__Burkholderiales_592524; f__Burkholderiaceae_A_580492
ASV_1535	Unassigned
ASV_1536	d__Bacteria; p__Firmicutes_A; c__Clostridia_258483; o__Lachnospirales; f__Lachnospiraceae
ASV_1537	d__Bacteria; p__Proteobacteria; c__Gammaproteobacteria; o__Enterobacterales_A_737866; f__Vibrionaceae; g__Vibrio_678715
ASV_1538	d__Bacteria; p__Proteobacteria; c__Alphaproteobacteria; o__Rhizobiales_A_504723; f__Aestuariivirgaceae; g__Aestuariivirga; s__Aestuariivirga litoralis
ASV_1539	d__Bacteria; p__Firmicutes_A; c__Clostridia_258483; o__Oscillospirales; f__Oscillospiraceae_88309; g__Lawsonibacter; s__Lawsonibacter butyricus
ASV_1540	d__Bacteria; p__Firmicutes_A; c__Clostridia_258483; o__Christensenellales; f__CAG-74; g__; s__
ASV_1541	d__Bacteria; p__Bacteroidota; c__Bacteroidia; o__Chitinophagales; f__Chitinophagaceae_966727; g__Chitinophaga; s__Chitinophaga ginsengihumi
ASV_1542	d__Bacteria; p__Proteobacteria; c__Alphaproteobacteria; o__Sphingomonadales; f__Sphingomonadaceae
ASV_1543	d__Bacteria; p__Proteobacteria; c__Gammaproteobacteria; o__Burkholderiales_597433; f__SG8-39; g__SCGC-AG-212-J23; s__SCGC-AG-212-J23 sp005881595
ASV_1544	d__Bacteria; p__Proteobacteria; c__Gammaproteobacteria; o__Xanthomonadales_613062; f__Rhodanobacteraceae_613062; g__Rhodanobacter_613036
ASV_1545	d__Bacteria; p__Bacteroidota; c__Bacteroidia; o__Bacteroidales; f__Muribaculaceae; g__Paramuribaculum; s__Paramuribaculum sp000431155
ASV_1546	d__Bacteria; p__Bacteroidota; c__Bacteroidia; o__Bacteroidales; f__Bacteroidaceae; g__Phocaeicola_A_858004; s__Phocaeicola_A_858004 sartorii
ASV_1547	d__Bacteria; p__Gemmatimonadota; c__Gemmatimonadetes; o__Gemmatimonadales; f__GWC2-71-9
ASV_1548	d__Bacteria
ASV_1549	d__Bacteria; p__Bacteroidota; c__Bacteroidia; o__AKYH767-A; f__OLB10; g__OLB10; s__
ASV_1550	d__Bacteria; p__Acidobacteriota; c__Thermoanaerobaculia; o__UBA5066; f__UBA5066; g__RHKY01; s__
ASV_1551	d__Bacteria; p__Firmicutes_A; c__Clostridia_258483; o__TANB77; f__CAG-508; g__CAG-273; s__CAG-273 sp003507395
ASV_1552	d__Bacteria; p__Firmicutes_A; c__Clostridia_258483; o__Lachnospirales; f__Lachnospiraceae
ASV_1553	d__Bacteria; p__Bacteroidota; c__Bacteroidia; o__Bacteroidales; f__Bacteroidaceae; g__Bacteroides_H; s__Bacteroides_H ovatus
ASV_1554	d__Bacteria; p__Bacteroidota; c__Bacteroidia; o__Bacteroidales; f__Bacteroidaceae; g__Bacteroides_H
ASV_1555	d__Bacteria; p__Bacteroidota; c__Bacteroidia; o__Bacteroidales; f__Bacteroidaceae; g__Prevotella
ASV_1556	d__Bacteria; p__Firmicutes_A; c__Clostridia_258483; o__Lachnospirales; f__Lachnospiraceae; g__Roseburia; s__Roseburia inulinivorans
ASV_1557	d__Bacteria; p__Proteobacteria; c__Gammaproteobacteria; o__Xanthomonadales_613062; f__Rhodanobacteraceae_613062; g__Rhodanobacter_613036
ASV_1558	d__Bacteria; p__Firmicutes_A; c__Clostridia_258483; o__Oscillospirales; f__Ruminococcaceae; g__Faecalibacterium
ASV_1559	d__Bacteria; p__Firmicutes_A; c__Clostridia_258483; o__Oscillospirales; f__Oscillospiraceae_88309; g__Lawsonibacter; s__
ASV_1560	d__Bacteria; p__Bacteroidota; c__Bacteroidia; o__Bacteroidales; f__UBA932; g__Cryptobacteroides; s__Cryptobacteroides sp004552965
ASV_1561	d__Bacteria; p__Bacteroidota; c__Bacteroidia
ASV_1562	d__Bacteria; p__Bacteroidota; c__Kapabacteria; o__OLB7; f__OLB7; g__OLB7; s__OLB7 sp001567195
ASV_1563	d__Bacteria; p__Bacteroidota; c__Bacteroidia; o__Bacteroidales; f__Bacteroidaceae; g__Prevotella; s__Prevotella ruminicola
ASV_1564	d__Bacteria; p__Bacteroidota; c__Bacteroidia; o__Bacteroidales; f__Marinifilaceae; g__Butyricimonas; s__Butyricimonas synergistica
ASV_1565	d__Bacteria; p__Marinisomatota; c__Marinisomatia; o__Marinisomatales; f__TCS55; g__UBA2126; s__UBA2126 sp004124535
ASV_1566	d__Bacteria; p__Proteobacteria; c__Gammaproteobacteria; o__Xanthomonadales_616009; f__Xanthomonadaceae_616009; g__Stenotrophomonas_A_615274; s__Stenotrophomonas_A_615274 rhizophila
ASV_1567	d__Bacteria; p__Firmicutes_A; c__Clostridia_258483; o__Oscillospirales; f__Acutalibacteraceae; g__UBA5905; s__
ASV_1568	d__Bacteria; p__Proteobacteria; c__Alphaproteobacteria; o__Pelagibacterales; f__Pelagibacteraceae
ASV_1569	d__Bacteria; p__Proteobacteria; c__Gammaproteobacteria; o__Burkholderiales_592524; f__Burkholderiaceae_A_580492; g__Cupriavidus; s__Thermothrix thiopara
ASV_1570	d__Bacteria; p__Proteobacteria; c__Gammaproteobacteria; o__Burkholderiales_597441; f__Neisseriaceae_563222; g__Neisseria_563205
ASV_1571	d__Bacteria; p__Proteobacteria; c__Gammaproteobacteria; o__Enterobacterales_A_737866; f__Enterobacteriaceae_A
ASV_1572	d__Bacteria; p__Proteobacteria; c__Alphaproteobacteria
ASV_1573	d__Bacteria; p__Bacteroidota; c__Bacteroidia; o__Bacteroidales; f__Muribaculaceae; g__Amulumruptor; s__Amulumruptor caecigallinarius
ASV_1574	d__Bacteria
ASV_1575	d__Bacteria; p__Firmicutes_A; c__Clostridia_258483; o__Lachnospirales; f__Lachnospiraceae; g__Dorea_A; s__Dorea_A formicigenerans
ASV_1576	d__Bacteria; p__Bacteroidota; c__Bacteroidia; o__Bacteroidales; f__Muribaculaceae
ASV_1577	d__Bacteria; p__Firmicutes_A; c__Clostridia_258483; o__Lachnospirales; f__Lachnospiraceae; g__Lachnoclostridium_B; s__Lachnoclostridium_B sp900066555
ASV_1578	d__Bacteria; p__Firmicutes_A; c__Clostridia_258483; o__TANB77; f__CAG-508
ASV_1579	d__Bacteria; p__Firmicutes_A; c__Clostridia_258483; o__Oscillospirales; f__Oscillospiraceae_88309; g__CAG-83; s__CAG-83 sp000431575
ASV_1580	d__Bacteria; p__Bacteroidota; c__Bacteroidia; o__Bacteroidales; f__Muribaculaceae; g__Paramuribaculum; s__Paramuribaculum intestinale
ASV_1581	d__Bacteria; p__Acidobacteriota; c__Acidobacteriae; o__20CM-2-55-15; f__20CM-2-55-15; g__DSPE01; s__DSPE01 sp011046715
ASV_1582	d__Bacteria; p__Proteobacteria; c__Alphaproteobacteria; o__Pelagibacterales; f__Pelagibacteraceae
ASV_1583	d__Bacteria; p__Firmicutes_A; c__Clostridia_258483; o__Oscillospirales; f__Oscillospiraceae_88309; g__CAG-83; s__CAG-83 sp900545585
ASV_1584	d__Bacteria; p__Proteobacteria; c__Alphaproteobacteria; o__Rhizobiales_A_504705; f__Xanthobacteraceae_503485
ASV_1585	d__Bacteria; p__Firmicutes_A; c__Clostridia_258483; o__Oscillospirales; f__Ruminococcaceae; g__Ruminococcus_C_58660; s__Ruminococcus_C_58660 callidus
ASV_1586	d__Bacteria; p__Firmicutes_D; c__Bacilli
ASV_1587	d__Bacteria; p__Bacteroidota; c__Bacteroidia; o__Bacteroidales; f__UBA932; g__Cryptobacteroides; s__Cryptobacteroides sp900546395
ASV_1588	d__Bacteria; p__Proteobacteria; c__Gammaproteobacteria; o__Xanthomonadales_616009; f__Xanthomonadaceae_616009; g__Stenotrophomonas_A_615274
ASV_1589	d__Bacteria; p__Bacteroidota; c__Bacteroidia; o__Bacteroidales; f__Bacteroidaceae; g__Phocaeicola_A_858004
ASV_1590	d__Bacteria; p__Bacteroidota; c__Bacteroidia; o__Bacteroidales; f__Muribaculaceae; g__UBA7173; s__UBA7173 sp004102805
ASV_1591	d__Bacteria; p__Bacteroidota; c__Bacteroidia; o__Bacteroidales; f__UBA932; g__Coprenecus; s__
ASV_1592	d__Bacteria; p__Bacteroidota; c__Bacteroidia; o__Bacteroidales; f__Bacteroidaceae; g__Prevotella; s__Prevotella sp002353225
ASV_1593	d__Bacteria; p__Bacteroidota; c__Bacteroidia; o__Bacteroidales; f__Bacteroidaceae; g__Bacteroides_H
ASV_1594	d__Bacteria; p__Bacteroidota; c__Bacteroidia; o__Bacteroidales; f__Bacteroidaceae; g__Phocaeicola_A_858004
ASV_1595	d__Bacteria; p__Bacteroidota; c__Bacteroidia; o__Bacteroidales; f__Bacteroidaceae; g__Bacteroides_H; s__Bacteroides_H ndongoniae
ASV_1596	d__Bacteria; p__Bacteroidota; c__Bacteroidia; o__Chitinophagales; f__LD1; g__UBA7692; s__UBA7692 sp001897535
ASV_1597	d__Bacteria; p__Bacteroidota; c__Bacteroidia; o__Bacteroidales; f__Tannerellaceae; g__Parabacteroides_B_862066; s__Parabacteroides_B_862066 gordonii
ASV_1598	d__Bacteria; p__Firmicutes_A; c__Clostridia_258483; o__Christensenellales; f__CAG-314; g__CAG-314; s__CAG-314 sp900551395
ASV_1599	d__Bacteria; p__Bacteroidota; c__Bacteroidia; o__Bacteroidales; f__Muribaculaceae; g__Paramuribaculum; s__Paramuribaculum sp900551515
ASV_1600	d__Bacteria; p__Proteobacteria; c__Alphaproteobacteria; o__Sphingomonadales; f__Sphingomonadaceae; g__Sphingomicrobium_483265
ASV_1601	d__Bacteria; p__Proteobacteria; c__Gammaproteobacteria; o__Burkholderiales_592524; f__Burkholderiaceae_A_574934; g__Noviherbaspirillum_A_569121
ASV_1602	d__Bacteria; p__Bacteroidota; c__Bacteroidia; o__Bacteroidales; f__UBA932; g__Cryptobacteroides; s__Cryptobacteroides sp902787255
ASV_1603	d__Bacteria; p__Bacteroidota; c__Bacteroidia; o__Bacteroidales; f__Muribaculaceae; g__Paramuribaculum; s__Paramuribaculum sp000431155
ASV_1604	d__Bacteria; p__Proteobacteria; c__Alphaproteobacteria; o__Rhizobiales_A_504723; f__Aestuariivirgaceae; g__Nordella; s__Nordella sp011046735
ASV_1605	d__Bacteria; p__Acidobacteriota; c__Thermoanaerobaculia; o__UBA5066; f__; g__; s__
ASV_1606	d__Bacteria; p__Firmicutes_D; c__Bacilli; o__Lactobacillales; f__Lactobacillaceae; g__Lactobacillus
ASV_1607	d__Bacteria; p__Proteobacteria; c__Alphaproteobacteria; o__Dongiales; f__Dongiaceae; g__Dongia_507335; s__Dongia sp000620685
ASV_1608	d__Bacteria; p__Firmicutes_A; c__Clostridia_258483; o__Lachnospirales; f__Lachnospiraceae
ASV_1609	d__Bacteria; p__Firmicutes_A; c__Clostridia_258483; o__Oscillospirales; f__Oscillospiraceae_88309; g__CAG-83
ASV_1610	d__Bacteria; p__Firmicutes_C; c__Negativicutes; o__Selenomonadales; f__Selenomonadaceae_42771; g__Mitsuokella; s__Mitsuokella multacida
ASV_1611	d__Bacteria
ASV_1612	d__Bacteria; p__Bacteroidota; c__Bacteroidia; o__Bacteroidales; f__Bacteroidaceae; g__Bacteroides_H
ASV_1613	d__Bacteria; p__Bacteroidota; c__Bacteroidia; o__Bacteroidales; f__Bacteroidaceae; g__Bacteroides_H
ASV_1614	d__Bacteria; p__Bacteroidota; c__Bacteroidia; o__Bacteroidales; f__Muribaculaceae
ASV_1615	d__Bacteria; p__Bacteroidota; c__Bacteroidia; o__Bacteroidales; f__Bacteroidaceae; g__Phocaeicola_A_858004; s__Phocaeicola_A_858004 massiliensis
ASV_1616	d__Bacteria; p__Proteobacteria; c__Gammaproteobacteria; o__Burkholderiales_597433; f__SG8-39; g__SCGC-AG-212-J23; s__SCGC-AG-212-J23 sp005881595
ASV_1617	d__Bacteria; p__Bacteroidota; c__Bacteroidia; o__Bacteroidales; f__Bacteroidaceae; g__Prevotella
ASV_1618	d__Bacteria; p__Bacteroidota; c__Bacteroidia; o__Bacteroidales; f__Bacteroidaceae; g__Bacteroides_H; s__Bacteroides_H cellulosilyticus
ASV_1619	d__Bacteria; p__Bacteroidota; c__Bacteroidia; o__Bacteroidales; f__Bacteroidaceae; g__Phocaeicola_A_858004; s__
ASV_1620	d__Bacteria; p__Bacteroidota; c__Bacteroidia; o__Bacteroidales; f__Bacteroidaceae; g__Bacteroides_H; s__Bacteroides_H faecalis
ASV_1621	d__Bacteria; p__Bacteroidota; c__Bacteroidia; o__Bacteroidales; f__Bacteroidaceae; g__Prevotella; s__Prevotella sp900314915
ASV_1622	d__Bacteria; p__Proteobacteria; c__Gammaproteobacteria; o__Burkholderiales_597433; f__SG8-39; g__SCGC-AG-212-J23; s__SCGC-AG-212-J23 sp005881595
ASV_1623	d__Bacteria; p__Bacteroidota; c__Bacteroidia; o__Bacteroidales; f__Bacteroidaceae; g__Bacteroides_H
ASV_1624	d__Bacteria; p__Bacteroidota; c__Bacteroidia; o__Bacteroidales; f__Muribaculaceae; g__Duncaniella; s__Duncaniella dubosii
ASV_1625	d__Bacteria; p__Bacteroidota; c__Bacteroidia; o__Bacteroidales; f__Bacteroidaceae; g__Prevotella
ASV_1626	d__Bacteria; p__Synergistota; c__Synergistia; o__Synergistales; f__Synergistaceae; g__Cloacibacillus; s__Cloacibacillus porcorum
ASV_1627	d__Bacteria
ASV_1628	d__Bacteria; p__Firmicutes_A; c__Clostridia_258483; o__Lachnospirales; f__Lachnospiraceae; g__Lachnospira
ASV_1629	d__Bacteria; p__Firmicutes_A; c__Clostridia_258483; o__Oscillospirales; f__Acutalibacteraceae
ASV_1630	d__Bacteria; p__Bacteroidota; c__Bacteroidia; o__Bacteroidales; f__Bacteroidaceae; g__Bacteroides_H
ASV_1631	d__Bacteria; p__Firmicutes_A; c__Clostridia_258483; o__Lachnospirales; f__Lachnospiraceae
ASV_1632	d__Bacteria; p__Firmicutes_A; c__Clostridia_258483; o__Lachnospirales; f__Lachnospiraceae; g__Acetatifactor; s__Acetatifactor sp900066565
ASV_1633	d__Bacteria; p__Firmicutes_D; c__Bacilli; o__Lactobacillales; f__Lactobacillaceae; g__Limosilactobacillus
ASV_1634	d__Bacteria; p__Bacteroidota; c__Bacteroidia; o__Bacteroidales; f__Bacteroidaceae; g__Prevotella
ASV_1635	d__Bacteria; p__Bacteroidota; c__Bacteroidia; o__Bacteroidales; f__Bacteroidaceae; g__Prevotella; s__Prevotella sp003447235
ASV_1636	d__Bacteria; p__Bacteroidota; c__Bacteroidia; o__Chitinophagales; f__Chitinophagaceae_966727; g__Chitinophaga
ASV_1637	d__Bacteria; p__Firmicutes_D; c__Bacilli; o__Lactobacillales; f__Streptococcaceae; g__Streptococcus; s__Streptococcus sanguinis_H
ASV_1638	d__Bacteria; p__Proteobacteria; c__Gammaproteobacteria; o__Xanthomonadales_616009; f__Xanthomonadaceae_616009
ASV_1639	d__Bacteria; p__Bacteroidota; c__Bacteroidia; o__Bacteroidales; f__Muribaculaceae; g__UBA7173; s__UBA7173 sp002491305
ASV_1640	d__Bacteria; p__Bacteroidota; c__Bacteroidia; o__Bacteroidales; f__Bacteroidaceae; g__Prevotella; s__Prevotella copri
ASV_1641	d__Bacteria; p__Bacteroidota; c__Bacteroidia; o__Bacteroidales; f__Muribaculaceae; g__Paramuribaculum; s__Paramuribaculum sp900551515
ASV_1642	d__Bacteria; p__Firmicutes_A; c__Clostridia_258483; o__Oscillospirales; f__Ruminococcaceae
ASV_1643	d__Bacteria; p__Bacteroidota; c__Bacteroidia; o__Bacteroidales; f__Bacteroidaceae; g__Prevotella; s__Prevotella amnii
ASV_1644	d__Bacteria; p__Firmicutes_A; c__Clostridia_258483; o__Christensenellales; f__UBA1242; g__UBA7862; s__UBA7862 sp002500135
ASV_1645	d__Bacteria; p__Proteobacteria; c__Gammaproteobacteria; o__Xanthomonadales_616050; f__Wenzhouxiangellaceae; g__GCA-2722315; s__GCA-2722315 sp012272825
ASV_1646	d__Bacteria; p__Bacteroidota; c__Bacteroidia; o__Bacteroidales; f__Muribaculaceae; g__Duncaniella; s__Duncaniella muris
ASV_1647	d__Bacteria; p__Proteobacteria; c__Alphaproteobacteria; o__Pelagibacterales; f__Pelagibacteraceae; g__Pelagibacter_A_533952; s__Pelagibacter_A_533952 sp902625715
ASV_1648	d__Bacteria; p__Proteobacteria; c__Gammaproteobacteria; o__Xanthomonadales_616009; f__Xanthomonadaceae_616009; g__Lysobacter_A_615995
ASV_1649	d__Bacteria; p__Bacteroidota; c__Bacteroidia; o__Bacteroidales; f__Muribaculaceae
ASV_1650	d__Bacteria; p__Bacteroidota; c__Bacteroidia; o__Chitinophagales; f__Chitinophagaceae_966727
ASV_1651	d__Bacteria; p__Bacteroidota; c__Bacteroidia; o__Bacteroidales; f__Muribaculaceae
ASV_1652	d__Bacteria; p__Bacteroidota; c__Bacteroidia; o__Bacteroidales; f__Muribaculaceae; g__Paramuribaculum; s__Paramuribaculum sp900551515
ASV_1653	d__Bacteria; p__Firmicutes_A; c__Clostridia_258483; o__Lachnospirales; f__Lachnospiraceae; g__UBA3282; s__UBA3282 sp003611805
ASV_1654	d__Bacteria; p__Gemmatimonadota; c__Gemmatimonadetes; o__Gemmatimonadales; f__Gemmatimonadaceae; g__Gemmatimonas; s__Gemmatimonas aurantiaca
ASV_1655	d__Bacteria; p__Bacteroidota; c__Bacteroidia; o__Chitinophagales; f__Chitinophagaceae_966727; g__Flavisolibacter_B
ASV_1656	d__Bacteria; p__Chloroflexota; c__Dehalococcoidia; o__UBA6926; f__UBA6926; g__VXMO01; s__VXMO01 sp009841045
ASV_1657	d__Bacteria; p__Bacteroidota; c__Bacteroidia; o__Bacteroidales; f__Muribaculaceae; g__UBA3263; s__UBA3263 sp001689615
ASV_1658	d__Bacteria; p__Desulfobacterota_B; c__Binatia; o__UTPRO1; f__DP-6; g__DP-6; s__DP-6 sp005879795
ASV_1659	d__Bacteria; p__Bacteroidota; c__Bacteroidia
ASV_1660	d__Bacteria; p__Proteobacteria; c__Alphaproteobacteria
ASV_1661	d__Bacteria; p__Firmicutes_A; c__Clostridia_258483; o__Lachnospirales; f__Lachnospiraceae; g__Mediterraneibacter_A_155507; s__Mediterraneibacter_A_155507 faecis
ASV_1662	d__Bacteria; p__Proteobacteria; c__Alphaproteobacteria; o__Sphingomonadales; f__Sphingomonadaceae
ASV_1663	d__Bacteria; p__Actinobacteriota; c__Actinomycetia; o__Streptomycetales_400645; f__Streptomycetaceae_400641; g__Streptomyces_G_399870
ASV_1664	d__Bacteria; p__Bacteroidota; c__Bacteroidia; o__Bacteroidales; f__Bacteroidaceae; g__Prevotella; s__Prevotella copri
ASV_1665	d__Bacteria; p__Actinobacteriota; c__Actinomycetia; o__Propionibacteriales; f__Nocardioidaceae
ASV_1666	d__Bacteria; p__Bdellovibrionota_E; c__Oligoflexia; o__Oligoflexales; f__Bin106; g__Bin106; s__Bin106 sp002238945
ASV_1667	d__Bacteria; p__Proteobacteria; c__Gammaproteobacteria; o__Burkholderiales_592522; f__Burkholderiaceae_A_592522; g__Azohydromonas; s__
ASV_1668	d__Bacteria; p__Proteobacteria; c__Alphaproteobacteria; o__Pelagibacterales; f__Pelagibacteraceae; g__Pelagibacter_A_533952
ASV_1669	d__Bacteria; p__Bacteroidota; c__Bacteroidia; o__Bacteroidales; f__Muribaculaceae; g__Paramuribaculum; s__Paramuribaculum sp000431155
ASV_1670	d__Bacteria; p__Desulfobacterota_G_459546; c__Desulfuromonadia; o__Desulfuromonadales; f__BM103; g__VAUL01; s__VAUL01 sp005774545
ASV_1671	d__Bacteria; p__Firmicutes_A; c__Clostridia_258483; o__Lachnospirales; f__Lachnospiraceae
ASV_1672	d__Bacteria; p__Bacteroidota; c__Bacteroidia; o__Bacteroidales; f__Bacteroidaceae; g__Prevotella; s__Prevotella hominis
ASV_1673	d__Bacteria; p__Firmicutes_A; c__Clostridia_258483; o__Lachnospirales; f__Lachnospiraceae; g__Kineothrix; s__Kineothrix sp000403275
ASV_1674	d__Bacteria; p__Actinobacteriota; c__Thermoleophilia; o__Solirubrobacterales; f__; g__; s__
ASV_1675	d__Bacteria; p__Bacteroidota; c__Bacteroidia; o__Bacteroidales; f__Bacteroidaceae
ASV_1676	d__Bacteria; p__Bacteroidota; c__Bacteroidia; o__Bacteroidales; f__Bacteroidaceae; g__Prevotella; s__Prevotella sp003447235
ASV_1677	d__Bacteria; p__Firmicutes_A; c__Clostridia_258483; o__Oscillospirales; f__Oscillospiraceae_88309; g__CAG-83
ASV_1678	d__Bacteria; p__Spirochaetota; c__Brevinematia; o__Brevinematales; f__Brevinemataceae; g__Brevinema; s__Brevinema andersonii
ASV_1679	d__Bacteria; p__Bacteroidota; c__Bacteroidia; o__Bacteroidales; f__Bacteroidaceae; g__Bacteroides_H; s__Bacteroides_H rodentium
ASV_1680	d__Bacteria; p__Bacteroidota; c__Bacteroidia; o__Bacteroidales; f__Bacteroidaceae; g__Paraprevotella; s__Paraprevotella clara
ASV_1681	d__Bacteria; p__Proteobacteria; c__Alphaproteobacteria; o__Rhizobiales_A_504705; f__Xanthobacteraceae_503485; g__Tardiphaga; s__Tardiphaga robiniae
ASV_1682	d__Bacteria; p__Firmicutes_A; c__Clostridia_258483; o__Lachnospirales; f__Lachnospiraceae
ASV_1683	d__Bacteria; p__Myxococcota_A_473307; c__Polyangia_463783; o__Polyangiales; f__Polyangiaceae
ASV_1684	d__Bacteria; p__Firmicutes_A; c__Clostridia_258483; o__Oscillospirales; f__Oscillospiraceae_88309; g__Limivicinus; s__Limivicinus sp002320035
ASV_1685	d__Bacteria; p__Firmicutes_A; c__Clostridia_258483; o__Lachnospirales; f__Lachnospiraceae; g__Lachnospira; s__Lachnospira eligens
ASV_1686	d__Bacteria; p__Bacteroidota; c__Bacteroidia; o__Bacteroidales; f__Muribaculaceae; g__Duncaniella; s__
ASV_1687	d__Bacteria; p__Proteobacteria; c__Alphaproteobacteria; o__Pelagibacterales; f__Pelagibacteraceae
ASV_1688	d__Bacteria; p__Chloroflexota; c__Anaerolineae; o__Ardenticatenales; f__Ardenticatenaceae; g__Ardenticatena; s__Ardenticatena maritima
ASV_1689	d__Bacteria; p__Bacteroidota; c__Bacteroidia; o__Bacteroidales; f__Muribaculaceae; g__Duncaniella; s__Duncaniella muris
ASV_1690	d__Bacteria; p__Fusobacteriota; c__Fusobacteriia; o__Fusobacteriales_993521; f__Fusobacteriaceae_993521; g__Fusobacterium_C; s__Fusobacterium_C periodonticum_D
ASV_1691	d__Bacteria; p__Bacteroidota; c__Bacteroidia; o__Bacteroidales; f__Muribaculaceae
ASV_1692	d__Bacteria; p__Gemmatimonadota; c__Gemmatimonadetes; o__Gemmatimonadales; f__Gemmatimonadaceae
ASV_1693	d__Bacteria; p__Bacteroidota; c__Bacteroidia; o__Bacteroidales; f__Muribaculaceae; g__CAG-485; s__CAG-485 sp002493045
ASV_1694	d__Bacteria; p__Firmicutes_A; c__Clostridia_258483; o__Oscillospirales; f__Ruminococcaceae; g__Anaerotruncus
ASV_1695	d__Bacteria; p__Firmicutes_A; c__Clostridia_258483; o__Lachnospirales; f__Lachnospiraceae; g__CAG-510; s__
ASV_1696	d__Bacteria; p__Firmicutes_A; c__Clostridia_258483; o__Oscillospirales; f__Ruminococcaceae
ASV_1697	d__Bacteria; p__Firmicutes_A; c__Clostridia_258483; o__TANB77; f__CAG-508; g__; s__
ASV_1698	d__Bacteria; p__Firmicutes_A; c__Clostridia_258483; o__Lachnospirales; f__Lachnospiraceae; g__Roseburia
ASV_1699	d__Bacteria; p__Firmicutes_A; c__Clostridia_258483; o__Oscillospirales; f__Acutalibacteraceae; g__Eubacterium_R; s__Eubacterium_R sp900539325
ASV_1700	d__Bacteria
ASV_1701	d__Bacteria; p__Bacteroidota; c__Bacteroidia; o__Bacteroidales; f__Muribaculaceae; g__UBA3263; s__UBA3263 sp001689615
ASV_1702	d__Bacteria; p__Actinobacteriota; c__Actinomycetia; o__Actinomycetales; f__Bifidobacteriaceae; g__Bifidobacterium_388775; s__Bifidobacterium longum
ASV_1703	d__Bacteria; p__Acidobacteriota; c__HRBIN11; o__HRBIN11; f__HRBIN11; g__HRBIN11; s__
ASV_1704	d__Bacteria; p__Bacteroidota; c__Bacteroidia; o__Bacteroidales; f__Muribaculaceae; g__CAG-485; s__CAG-485 sp002493045
ASV_1705	d__Bacteria; p__Firmicutes_A; c__Clostridia_258483; o__Lachnospirales; f__Lachnospiraceae
ASV_1706	d__Bacteria; p__Bacteroidota; c__Bacteroidia; o__Bacteroidales; f__Muribaculaceae; g__Paramuribaculum; s__Paramuribaculum sp000431155
ASV_1707	d__Bacteria; p__Firmicutes_A; c__Clostridia_258483; o__Oscillospirales; f__Ruminococcaceae; g__Ruminococcus_D; s__Ruminococcus_D bicirculans
ASV_1708	d__Bacteria; p__Firmicutes_A; c__Clostridia_258483; o__Oscillospirales
ASV_1709	d__Bacteria; p__Bacteroidota; c__Bacteroidia; o__Bacteroidales; f__Muribaculaceae
ASV_1710	d__Bacteria; p__Proteobacteria; c__Alphaproteobacteria
ASV_1711	d__Bacteria; p__Firmicutes_A; c__Clostridia_258483; o__Lachnospirales; f__Lachnospiraceae
ASV_1712	d__Bacteria; p__Actinobacteriota; c__Actinomycetia; o__Mycobacteriales; f__Pseudonocardiaceae; g__Lentzea
ASV_1713	d__Bacteria; p__Firmicutes_A; c__Clostridia_258483; o__Lachnospirales; f__Lachnospiraceae; g__Lachnospira
ASV_1714	d__Bacteria; p__Proteobacteria; c__Alphaproteobacteria
ASV_1715	d__Bacteria; p__Actinobacteriota; c__Actinomycetia; o__Actinomycetales; f__Bifidobacteriaceae; g__Bifidobacterium_388775
ASV_1716	d__Bacteria; p__Firmicutes_A; c__Clostridia_258483; o__Lachnospirales; f__Lachnospiraceae; g__Kineothrix; s__Kineothrix sp000403275
ASV_1717	d__Bacteria; p__Bacteroidota; c__Bacteroidia; o__Bacteroidales; f__Muribaculaceae
ASV_1718	d__Bacteria; p__Firmicutes_A; c__Clostridia_258483; o__Oscillospirales; f__Oscillospiraceae_88309; g__Dysosmobacter; s__Dysosmobacter sp000403435
ASV_1719	d__Bacteria; p__Bacteroidota; c__Bacteroidia; o__Bacteroidales; f__Bacteroidaceae; g__Phocaeicola_A_858004; s__Phocaeicola_A_858004 coprocola
ASV_1720	d__Bacteria; p__Bacteroidota; c__Bacteroidia; o__Bacteroidales; f__Bacteroidaceae; g__Prevotella; s__
ASV_1721	d__Bacteria; p__Bacteroidota; c__Bacteroidia; o__Bacteroidales; f__Muribaculaceae; g__Paramuribaculum; s__Paramuribaculum sp001689565
ASV_1722	d__Bacteria; p__Desulfobacterota_B; c__Binatia; o__UBA9968; f__UBA9968
ASV_1723	d__Bacteria; p__Firmicutes_A; c__Clostridia_258483; o__Lachnospirales; f__Lachnospiraceae
ASV_1724	d__Bacteria; p__Bacteroidota; c__Bacteroidia; o__Bacteroidales; f__Bacteroidaceae
ASV_1725	d__Bacteria; p__Firmicutes_A; c__Clostridia_258483; o__Lachnospirales; f__Lachnospiraceae; g__Eubacterium_Q; s__
ASV_1726	d__Bacteria; p__Bacteroidota; c__Bacteroidia; o__Bacteroidales; f__Bacteroidaceae; g__Paraprevotella; s__
ASV_1727	d__Bacteria; p__Bacteroidota; c__Bacteroidia; o__Bacteroidales; f__Bacteroidaceae; g__Paraprevotella; s__
ASV_1728	d__Bacteria; p__Firmicutes_D; c__Bacilli; o__Lactobacillales; f__Lactobacillaceae; g__Lactobacillus
ASV_1729	d__Bacteria; p__Firmicutes_A; c__Clostridia_258483; o__Peptostreptococcales; f__Anaerovoracaceae; g__Copromorpha; s__Copromorpha sp900066305
ASV_1730	d__Bacteria; p__Bacteroidota; c__Bacteroidia; o__Bacteroidales; f__Paludibacteraceae; g__RF16; s__
ASV_1731	d__Bacteria; p__Firmicutes_A; c__Clostridia_258483; o__Peptostreptococcales; f__Anaerovoracaceae; g__Eubacterium_B
ASV_1732	d__Bacteria; p__Acidobacteriota; c__Acidobacteriae; o__20CM-2-55-15; f__20CM-2-55-15; g__DSPE01; s__DSPE01 sp011046715
ASV_1733	d__Bacteria
ASV_1734	d__Bacteria; p__Bacteroidota; c__Bacteroidia; o__Bacteroidales; f__Bacteroidaceae; g__Alloprevotella; s__Alloprevotella timonensis
ASV_1735	d__Bacteria; p__Bacteroidota; c__Bacteroidia; o__Bacteroidales; f__Bacteroidaceae; g__Bacteroides_H; s__
ASV_1736	d__Bacteria; p__Firmicutes_D; c__Bacilli; o__Lactobacillales; f__Lactobacillaceae; g__Lactobacillus; s__Lactobacillus iners
ASV_1737	d__Bacteria; p__Bacteroidota; c__Bacteroidia; o__Bacteroidales; f__Bacteroidaceae; g__Bacteroides_H
ASV_1738	d__Bacteria; p__Firmicutes_A; c__Clostridia_258483; o__Oscillospirales; f__Oscillospiraceae_88309; g__Faecousia; s__Faecousia sp000434635
ASV_1739	d__Bacteria; p__Firmicutes_A; c__Clostridia_258483; o__Lachnospirales; f__Lachnospiraceae; g__Eubacterium_Q; s__
ASV_1740	d__Bacteria; p__Firmicutes_A; c__Clostridia_258483; o__Oscillospirales; f__Acutalibacteraceae; g__Ruminococcus_E
ASV_1741	d__Bacteria; p__Bacteroidota; c__Bacteroidia; o__Bacteroidales; f__Bacteroidaceae; g__Prevotella
ASV_1742	d__Bacteria; p__Campylobacterota; c__Campylobacteria; o__Campylobacterales; f__Arcobacteraceae; g__Aliarcobacter
ASV_1743	d__Bacteria; p__Gemmatimonadota; c__Gemmatimonadetes; o__Gemmatimonadales
ASV_1744	d__Bacteria; p__Bacteroidota; c__Bacteroidia; o__Bacteroidales; f__Bacteroidaceae; g__Bacteroides_H
ASV_1745	d__Bacteria; p__Firmicutes_A; c__Clostridia_258483; o__Oscillospirales; f__Oscillospiraceae_88309
ASV_1746	d__Bacteria; p__Proteobacteria; c__Alphaproteobacteria; o__Rhizobiales_A_502138; f__Devosiaceae; g__Devosia_A_502124
ASV_1747	d__Bacteria; p__Bacteroidota; c__Bacteroidia; o__Bacteroidales; f__Bacteroidaceae; g__Prevotella; s__Prevotella sp003447235
ASV_1748	d__Bacteria; p__Bacteroidota; c__Bacteroidia; o__Bacteroidales; f__Bacteroidaceae; g__Prevotella; s__Prevotella hominis
ASV_1749	d__Bacteria; p__Actinobacteriota; c__Actinomycetia; o__Actinomycetales; f__Bifidobacteriaceae; g__Bifidobacterium_388775; s__Bifidobacterium animalis
ASV_1750	d__Bacteria; p__Proteobacteria; c__Gammaproteobacteria; o__Nitrosococcales; f__Methylophagaceae; g__GCA-002733105; s__GCA-002733105 sp002733335
ASV_1751	d__Bacteria; p__Firmicutes_A; c__Clostridia_258483; o__Christensenellales; f__Borkfalkiaceae; g__Borkfalkia; s__
ASV_1752	d__Bacteria; p__Actinobacteriota; c__Actinomycetia; o__Mycobacteriales; f__Micromonosporaceae
ASV_1753	d__Bacteria; p__Firmicutes_D; c__Bacilli; o__Lactobacillales; f__Enterococcaceae
ASV_1754	d__Bacteria; p__Bacteroidota; c__Bacteroidia; o__Bacteroidales; f__Bacteroidaceae; g__Bacteroides_H; s__Bacteroides_H stercoris
ASV_1755	d__Bacteria; p__Firmicutes_D; c__Bacilli; o__Bacillales_A; f__Planococcaceae
ASV_1756	d__Bacteria; p__Firmicutes_A; c__Clostridia_258483; o__Lachnospirales; f__Lachnospiraceae; g__1XD42-69; s__1XD42-69 sp009911505
ASV_1757	d__Bacteria; p__Proteobacteria; c__Alphaproteobacteria; o__Rhizobiales_A_504705; f__Xanthobacteraceae_503485
ASV_1758	d__Bacteria; p__Myxococcota_A_473307; c__Polyangia_463783; o__Polyangiales; f__Polyangiaceae; g__; s__
ASV_1759	d__Bacteria; p__Bacteroidota; c__Bacteroidia; o__Bacteroidales; f__Bacteroidaceae; g__Paraprevotella; s__
ASV_1760	d__Bacteria; p__Chloroflexota; c__Anaerolineae; o__Ardenticatenales; f__Ardenticatenaceae; g__Ardenticatena; s__Ardenticatena maritima
ASV_1761	d__Bacteria; p__Firmicutes_D; c__Bacilli; o__Lactobacillales; f__Lactobacillaceae; g__Ligilactobacillus
ASV_1762	d__Bacteria; p__Bacteroidota; c__Bacteroidia; o__Bacteroidales; f__Bacteroidaceae; g__Prevotella; s__Prevotella sp003447235
ASV_1763	d__Bacteria; p__Bacteroidota; c__Bacteroidia; o__Bacteroidales; f__Rikenellaceae; g__Alistipes_A_871404; s__Alistipes_A_871404 indistinctus
ASV_1764	d__Bacteria; p__Bacteroidota; c__Bacteroidia; o__Bacteroidales; f__Bacteroidaceae; g__Paraprevotella; s__
ASV_1765	d__Bacteria; p__Firmicutes_A; c__Clostridia_258483; o__Lachnospirales; f__Lachnospiraceae
ASV_1766	d__Bacteria; p__Firmicutes_A; c__Clostridia_258483; o__Lachnospirales; f__Lachnospiraceae; g__Blautia_A_141781
ASV_1767	d__Bacteria; p__Proteobacteria; c__Alphaproteobacteria
ASV_1768	d__Bacteria; p__Bacteroidota; c__Bacteroidia; o__Bacteroidales; f__P3
ASV_1769	d__Bacteria; p__Firmicutes_A; c__Clostridia_258483; o__Lachnospirales; f__Lachnospiraceae
ASV_1770	d__Bacteria; p__Firmicutes_A; c__Clostridia_258483; o__Lachnospirales; f__Lachnospiraceae; g__Acetatifactor; s__Acetatifactor sp011959105
ASV_1771	d__Bacteria; p__Proteobacteria; c__Gammaproteobacteria; o__Burkholderiales_597433; f__SG8-39; g__SCGC-AG-212-J23; s__SCGC-AG-212-J23 sp005881595
ASV_1772	d__Bacteria; p__Bacteroidota; c__Bacteroidia; o__Bacteroidales; f__Muribaculaceae
ASV_1773	d__Bacteria; p__Bacteroidota; c__Bacteroidia; o__Chitinophagales; f__Saprospiraceae; g__OLB9; s__OLB9 sp001567255
ASV_1774	d__Bacteria; p__Bacteroidota; c__Bacteroidia; o__Bacteroidales; f__Bacteroidaceae; g__Bacteroides_H
ASV_1775	d__Bacteria; p__Firmicutes_A; c__Clostridia_258483; o__Oscillospirales; f__Ruminococcaceae; g__Anaerofilum_73741; s__Anaerofilum faecale
ASV_1776	d__Bacteria; p__Bacteroidota; c__Bacteroidia; o__Bacteroidales; f__Tannerellaceae; g__Parabacteroides_B_862066; s__Parabacteroides_B_862066 distasonis
ASV_1777	d__Bacteria; p__Actinobacteriota; c__Actinomycetia; o__Mycobacteriales; f__Micromonosporaceae; g__Glycomyces
ASV_1778	d__Bacteria; p__Bacteroidota; c__Bacteroidia; o__Chitinophagales; f__Chitinophagaceae_966727; g__Terrimonas_941540; s__
ASV_1779	d__Bacteria; p__Proteobacteria; c__Alphaproteobacteria; o__Geminicoccales; f__Geminicoccaceae; g__HRBIN40; s__HRBIN40 sp002898275
ASV_1780	d__Bacteria; p__Firmicutes_A; c__Clostridia_258483; o__Lachnospirales; f__Lachnospiraceae; g__Kineothrix; s__Kineothrix sp000403275
ASV_1781	d__Bacteria
ASV_1782	d__Bacteria; p__Bacteroidota; c__Bacteroidia; o__Bacteroidales; f__Bacteroidaceae; g__Prevotella; s__Prevotella sp003447235
ASV_1783	d__Bacteria; p__Bacteroidota; c__Bacteroidia; o__Bacteroidales; f__Bacteroidaceae; g__Prevotella; s__Prevotella sp003447235
ASV_1784	d__Bacteria; p__Proteobacteria; c__Gammaproteobacteria; o__Burkholderiales_597441; f__Neisseriaceae_563222; g__Neisseria_563205
ASV_1785	d__Bacteria; p__Actinobacteriota; c__Actinomycetia; o__Mycobacteriales; f__Mycobacteriaceae; g__Mycobacterium
ASV_1786	d__Bacteria; p__Bacteroidota; c__Bacteroidia; o__Bacteroidales; f__Bacteroidaceae; g__Bacteroides_H
ASV_1787	d__Bacteria; p__Bacteroidota; c__Bacteroidia; o__Bacteroidales; f__Bacteroidaceae; g__Bacteroides_H; s__Bacteroides_H rodentium
ASV_1788	d__Bacteria; p__Proteobacteria; c__Gammaproteobacteria; o__Burkholderiales_592524; f__Burkholderiaceae_A_580492; g__Paraburkholderia_580243
ASV_1789	d__Bacteria; p__Bacteroidota; c__Bacteroidia; o__Bacteroidales; f__Muribaculaceae; g__Duncaniella; s__Duncaniella dubosii
ASV_1790	d__Bacteria; p__Bacteroidota; c__Bacteroidia
ASV_1791	d__Bacteria; p__Proteobacteria; c__Alphaproteobacteria; o__Rhizobiales_A_501059; f__Rhizobiaceae_A_501059
ASV_1792	d__Bacteria; p__Firmicutes_A; c__Clostridia_258483; o__Peptostreptococcales; f__Peptostreptococcaceae_256921; g__Peptostreptococcus; s__Peptostreptococcus stomatis
ASV_1793	d__Bacteria; p__Bacteroidota; c__Bacteroidia; o__Bacteroidales; f__Bacteroidaceae; g__Alloprevotella
ASV_1794	d__Bacteria; p__Bacteroidota; c__Bacteroidia; o__Bacteroidales; f__Bacteroidaceae; g__Bacteroides_H
ASV_1795	d__Bacteria; p__Proteobacteria; c__Gammaproteobacteria; o__Burkholderiales_592522; f__Burkholderiaceae_A_592522
ASV_1796	d__Bacteria; p__Bacteroidota; c__Bacteroidia; o__Bacteroidales; f__Paludibacteraceae; g__F0058; s__
ASV_1797	d__Bacteria; p__Bdellovibrionota_E; c__Bdellovibrionia_A_470743; o__UBA1018; f__UBA1018; g__GWA1-52-35; s__GWA1-52-35 sp001769805
ASV_1798	d__Bacteria; p__Bacteroidota; c__Bacteroidia; o__Bacteroidales; f__Bacteroidaceae; g__Phocaeicola_A_858004
ASV_1799	d__Bacteria; p__Bacteroidota; c__Bacteroidia; o__Bacteroidales; f__Muribaculaceae; g__Duncaniella; s__Duncaniella freteri
ASV_1800	d__Bacteria; p__Actinobacteriota; c__Humimicrobiia; o__Humimicrobiales; f__Humimicrobiaceae; g__Halolacustris; s__
ASV_1801	d__Bacteria; p__Proteobacteria; c__Gammaproteobacteria; o__Nitrosococcales; f__Methylophagaceae; g__Methylophaga; s__
ASV_1802	d__Bacteria; p__Firmicutes_A; c__Clostridia_258483; o__TANB77; f__CAG-508; g__; s__
ASV_1803	d__Bacteria; p__Bacteroidota; c__Bacteroidia; o__Bacteroidales; f__Porphyromonadaceae; g__Porphyromonas_A_859423; s__Porphyromonas_A_859423 pasteri
ASV_1804	d__Bacteria
ASV_1805	d__Bacteria; p__Proteobacteria; c__Alphaproteobacteria; o__Sphingomonadales; f__Sphingomonadaceae
ASV_1806	d__Bacteria; p__Bacteroidota; c__Bacteroidia; o__Bacteroidales; f__Bacteroidaceae; g__Bacteroides_H
ASV_1807	d__Bacteria; p__Bacteroidota; c__Bacteroidia; o__Bacteroidales; f__Muribaculaceae; g__Sodaliphilus; s__
ASV_1808	d__Bacteria; p__Bacteroidota; c__Bacteroidia; o__Bacteroidales; f__Bacteroidaceae; g__Bacteroides_H
ASV_1809	d__Bacteria; p__Bacteroidota; c__Bacteroidia; o__Bacteroidales; f__Muribaculaceae
ASV_1810	d__Bacteria; p__Firmicutes_A; c__Clostridia_258483; o__Lachnospirales; f__Lachnospiraceae
ASV_1811	d__Bacteria; p__Firmicutes_A; c__Clostridia_258483; o__Oscillospirales; f__Acutalibacteraceae; g__Ruminococcus_E
ASV_1812	d__Bacteria; p__Bacteroidota; c__Bacteroidia; o__Cytophagales; f__Cyclobacteriaceae_900466; g__Ohtaekwangia; s__Ohtaekwangia flava
ASV_1813	d__Bacteria; p__Firmicutes_A; c__Clostridia_258483; o__Lachnospirales; f__Lachnospiraceae
ASV_1814	d__Bacteria; p__Bacteroidota; c__Bacteroidia; o__Bacteroidales; f__Bacteroidaceae; g__Phocaeicola_A_858004; s__Phocaeicola_A_858004 coprocola
ASV_1815	d__Bacteria; p__Proteobacteria; c__Alphaproteobacteria; o__Sphingomonadales; f__Sphingomonadaceae; g__Sphingomonas_L_486704
ASV_1816	d__Bacteria; p__Elusimicrobiota; c__Elusimicrobia_984208; o__; f__; g__; s__
ASV_1817	d__Bacteria; p__Bacteroidota; c__Bacteroidia; o__Bacteroidales; f__Muribaculaceae; g__Paramuribaculum; s__Paramuribaculum sp000431155
ASV_1818	d__Bacteria; p__Bacteroidota; c__Bacteroidia; o__Chitinophagales; f__Saprospiraceae; g__OLB9; s__OLB9 sp001567255
ASV_1819	d__Bacteria; p__Bacteroidota; c__Bacteroidia; o__Bacteroidales
ASV_1820	d__Bacteria; p__Proteobacteria; c__Gammaproteobacteria; o__Steroidobacterales; f__Steroidobacteraceae; g__; s__
ASV_1821	d__Bacteria; p__Proteobacteria; c__Gammaproteobacteria; o__Burkholderiales_595427; f__Burkholderiaceae_A_595427; g__Parasutterella; s__Parasutterella gallistercoris
ASV_1822	d__Bacteria; p__Firmicutes_A; c__Clostridia_258483; o__Lachnospirales; f__Lachnospiraceae
ASV_1823	d__Bacteria; p__Bacteroidota; c__Bacteroidia; o__Bacteroidales; f__Bacteroidaceae; g__Bacteroides_H; s__Bacteroides_H uniformis
ASV_1824	d__Bacteria; p__Firmicutes_D; c__Bacilli; o__Erysipelotrichales; f__Erysipelotrichaceae; g__Clostridium_AQ; s__Clostridium_AQ innocuum
ASV_1825	d__Bacteria; p__Proteobacteria; c__Gammaproteobacteria; o__Burkholderiales_597437; f__Casimicrobiaceae; g__VBCG01; s__VBCG01 sp005881895
ASV_1826	d__Bacteria; p__Bacteroidota; c__Bacteroidia; o__Bacteroidales; f__Bacteroidaceae; g__Bacteroides_H; s__
ASV_1827	d__Bacteria; p__Proteobacteria; c__Alphaproteobacteria; o__Sphingomonadales; f__Sphingomonadaceae; g__Sphingomonas_L_486704
ASV_1828	d__Bacteria; p__Firmicutes_A; c__Clostridia_258483; o__Lachnospirales; f__Lachnospiraceae; g__COE1; s__COE1 sp000403335
ASV_1829	d__Bacteria; p__Desulfobacterota_B; c__Binatia; o__UBA9968; f__UBA9968; g__; s__
ASV_1830	d__Bacteria; p__Firmicutes_A; c__Clostridia_258483; o__Christensenellales; f__CAG-138; g__SFEL01; s__SFEL01 sp004557245
ASV_1831	d__Bacteria; p__Bacteroidota; c__Bacteroidia; o__Bacteroidales; f__Bacteroidaceae; g__Paraprevotella; s__
ASV_1832	d__Bacteria; p__Actinobacteriota; c__Thermoleophilia; o__Solirubrobacterales
ASV_1833	d__Bacteria; p__Actinobacteriota
ASV_1834	d__Bacteria; p__Firmicutes_A; c__Clostridia_258483; o__; f__; g__; s__
ASV_1835	d__Bacteria; p__Myxococcota_A_473307; c__UBA9160; o__UBA9160; f__; g__; s__
ASV_1836	d__Bacteria; p__Campylobacterota; c__Campylobacteria; o__Campylobacterales; f__Helicobacteraceae; g__Helicobacter_D; s__Helicobacter_D ganmani
ASV_1837	d__Bacteria; p__Bacteroidota; c__Bacteroidia; o__Bacteroidales; f__Bacteroidaceae; g__Bacteroides_H
ASV_1838	d__Bacteria; p__Gemmatimonadota; c__Gemmatimonadetes; o__Gemmatimonadales; f__GWC2-71-9
ASV_1839	d__Bacteria; p__Firmicutes_D; c__Bacilli; o__Lactobacillales; f__Enterococcaceae
ASV_1840	d__Bacteria; p__Firmicutes_A; c__Clostridia_258483; o__Lachnospirales; f__Lachnospiraceae; g__Acetatifactor; s__Acetatifactor sp900066565
ASV_1841	d__Bacteria; p__Firmicutes_A; c__Clostridia_258483; o__Lachnospirales; f__Lachnospiraceae
ASV_1842	d__Bacteria; p__Firmicutes_A; c__Clostridia_258483; o__Oscillospirales; f__Oscillospiraceae_88309; g__Limivicinus; s__Limivicinus sp002320035
ASV_1843	d__Bacteria; p__Bacteroidota; c__Bacteroidia; o__Bacteroidales; f__Muribaculaceae
ASV_1844	d__Bacteria; p__Bacteroidota; c__Bacteroidia; o__Bacteroidales; f__Rikenellaceae; g__Alistipes_A_871404; s__Alistipes_A_871404 ihumii
ASV_1845	d__Bacteria; p__Bacteroidota; c__Bacteroidia; o__Bacteroidales; f__Bacteroidaceae; g__Prevotella; s__Prevotella copri
ASV_1846	d__Bacteria
ASV_1847	d__Bacteria; p__Proteobacteria; c__Alphaproteobacteria; o__Dongiales; f__Dongiaceae; g__SYSU-D60009; s__SYSU-D60009 sp003574735
ASV_1848	d__Bacteria; p__Firmicutes_A; c__Clostridia_258483; o__Lachnospirales; f__Lachnospiraceae
ASV_1849	d__Bacteria; p__Proteobacteria; c__Gammaproteobacteria; o__Enterobacterales_A_737866; f__Pasteurellaceae; g__Haemophilus_D_735815
ASV_1850	d__Bacteria; p__Gemmatimonadota; c__Gemmatimonadetes; o__Longimicrobiales; f__RSA9; g__RSA9; s__RSA9 sp003242735
ASV_1851	d__Bacteria; p__Bacteroidota; c__Bacteroidia; o__Bacteroidales; f__Muribaculaceae
ASV_1852	d__Bacteria; p__Bacteroidota; c__Bacteroidia; o__Bacteroidales; f__Bacteroidaceae; g__Phocaeicola_A_858004; s__Phocaeicola_A_858004 dorei
ASV_1853	d__Bacteria; p__Proteobacteria; c__Alphaproteobacteria; o__MPNO01; f__MPNO01; g__MPNO01; s__MPNO01 sp002239065
ASV_1854	d__Bacteria; p__Firmicutes_A; c__Clostridia_258483; o__Oscillospirales; f__Ruminococcaceae; g__Faecalibacterium; s__Faecalibacterium prausnitzii_C_71358
ASV_1855	d__Bacteria; p__Campylobacterota; c__Campylobacteria; o__Campylobacterales; f__Arcobacteraceae
ASV_1856	d__Bacteria; p__Bacteroidota; c__Bacteroidia; o__Bacteroidales; f__Bacteroidaceae; g__Prevotella; s__Prevotella copri
ASV_1857	d__Bacteria; p__Proteobacteria; c__Gammaproteobacteria; o__Burkholderiales_597433; f__SG8-39; g__SCGC-AG-212-J23; s__SCGC-AG-212-J23 sp005881595
ASV_1858	d__Bacteria; p__Actinobacteriota; c__Actinomycetia; o__Actinomycetales; f__Bifidobacteriaceae; g__Bifidobacterium_388775; s__Bifidobacterium bifidum
ASV_1859	d__Bacteria; p__Proteobacteria; c__Gammaproteobacteria; o__Nitrosococcales; f__Nitrosococcaceae; g__; s__
ASV_1860	d__Bacteria; p__Bacteroidota; c__Bacteroidia; o__Bacteroidales; f__Bacteroidaceae; g__Bacteroides_H; s__Bacteroides_H ndongoniae
ASV_1861	d__Bacteria; p__Bacteroidota; c__Bacteroidia; o__Bacteroidales; f__Rikenellaceae; g__Rikenella; s__Rikenella microfusus
ASV_1862	d__Bacteria; p__Nitrospirota_A_437815; c__Nitrospiria; o__Nitrospirales; f__Nitrospiraceae; g__2-02-FULL-62-14
ASV_1863	d__Bacteria; p__Proteobacteria; c__Gammaproteobacteria; o__Enterobacterales_A_737866; f__Enterobacteriaceae_A; g__Pantoea_A_680069
ASV_1864	d__Bacteria; p__Firmicutes_D; c__Bacilli; o__Lactobacillales; f__Lactobacillaceae; g__Lactobacillus; s__Lactobacillus jensenii_330150
ASV_1865	d__Bacteria; p__Actinobacteriota; c__Thermoleophilia; o__Solirubrobacterales; f__Parviterribacteraceae; g__Parviterribacter; s__Parviterribacter multiflagellatus
ASV_1866	d__Bacteria; p__Bacteroidota; c__Bacteroidia; o__Bacteroidales; f__Bacteroidaceae; g__Bacteroides_H
ASV_1867	d__Bacteria; p__Bacteroidota; c__Bacteroidia; o__Chitinophagales; f__Chitinophagaceae_966727; g__Terrimonas_941540; s__
ASV_1868	d__Bacteria; p__Bacteroidota; c__Bacteroidia; o__Chitinophagales; f__Chitinophagaceae_966727; g__; s__
ASV_1869	d__Bacteria; p__Verrucomicrobiota; c__Verrucomicrobiae; o__Pedosphaerales; f__Pedosphaeraceae; g__Pedosphaera; s__Pedosphaera parvula
ASV_1870	d__Bacteria; p__Patescibacteria; c__Saccharimonadia; o__UBA4664; f__UBA4664; g__UBA4664; s__UBA4664 sp002415345
ASV_1871	d__Bacteria; p__Bacteroidota; c__Bacteroidia; o__Bacteroidales; f__Bacteroidaceae; g__Prevotella; s__Prevotella hominis
ASV_1872	d__Bacteria; p__Proteobacteria; c__Alphaproteobacteria; o__Pelagibacterales; f__Pelagibacteraceae; g__Pelagibacter_A_533952
ASV_1873	d__Bacteria; p__Bacteroidota; c__Bacteroidia; o__Flavobacteriales_877923; f__Flavobacteriaceae; g__Flavobacterium
ASV_1874	d__Bacteria; p__Desulfobacterota_G_459546; c__Desulfuromonadia; o__Geobacterales; f__Geobacteraceae
ASV_1875	d__Bacteria; p__Gemmatimonadota; c__Gemmatimonadetes; o__Gemmatimonadales; f__GWC2-71-9
ASV_1876	d__Bacteria; p__Bacteroidota; c__Bacteroidia; o__Bacteroidales; f__Bacteroidaceae; g__Phocaeicola_A_858004
ASV_1877	d__Bacteria; p__Bacteroidota; c__Bacteroidia; o__; f__; g__; s__
ASV_1878	d__Bacteria; p__Firmicutes_A; c__Clostridia_258483; o__Oscillospirales; f__Oscillospiraceae_88309; g__Faecousia; s__Faecousia sp000434635
ASV_1879	d__Bacteria; p__Actinobacteriota; c__Actinomycetia; o__Actinomycetales; f__Bifidobacteriaceae; g__Bifidobacterium_388775; s__Bifidobacterium dentium
ASV_1880	d__Bacteria; p__Bacteroidota; c__Bacteroidia
ASV_1881	d__Bacteria; p__Desulfobacterota_B; c__Binatia
ASV_1882	d__Bacteria; p__Bacteroidota; c__Bacteroidia; o__Bacteroidales; f__Bacteroidaceae; g__Bacteroides_H
ASV_1883	d__Bacteria; p__Firmicutes_D; c__Bacilli; o__Lactobacillales; f__Enterococcaceae; g__Enterococcus_B
ASV_1884	d__Bacteria; p__Bacteroidota; c__Bacteroidia; o__Bacteroidales; f__Muribaculaceae; g__Paramuribaculum; s__Paramuribaculum sp001689565
ASV_1885	d__Bacteria; p__Bacteroidota; c__Bacteroidia; o__Bacteroidales; f__Bacteroidaceae; g__Phocaeicola_A_858004; s__Phocaeicola_A_858004 paurosaccharolyticus
ASV_1886	d__Bacteria; p__Actinobacteriota; c__Actinomycetia; o__Actinomycetales; f__Bifidobacteriaceae; g__Bifidobacterium_388775
ASV_1887	d__Bacteria; p__Firmicutes_A; c__Clostridia_258483; o__Lachnospirales
ASV_1888	d__Bacteria; p__Proteobacteria; c__Gammaproteobacteria; o__Enterobacterales_A_737866; f__Enterobacteriaceae_A
ASV_1889	d__Bacteria; p__Proteobacteria; c__Gammaproteobacteria; o__Woeseiales; f__Woeseiaceae; g__UBA1844; s__
ASV_1890	d__Bacteria; p__Acidobacteriota; c__Thermoanaerobaculia; o__UBA5066; f__; g__; s__
ASV_1891	d__Bacteria; p__Bacteroidota; c__Bacteroidia; o__Cytophagales; f__Hymenobacteraceae; g__Pontibacter_909912; s__
ASV_1892	d__Bacteria; p__Firmicutes_A; c__Clostridia_258483; o__Oscillospirales; f__Oscillospiraceae_88309
ASV_1893	d__Bacteria; p__Firmicutes_A; c__Clostridia_258483; o__Oscillospirales; f__Oscillospiraceae_88309; g__Dysosmobacter; s__Dysosmobacter sp000403435
ASV_1894	d__Bacteria; p__Firmicutes_D; c__Bacilli; o__Lactobacillales; f__Lactobacillaceae; g__Limosilactobacillus; s__Limosilactobacillus mucosae
ASV_1895	d__Bacteria; p__Proteobacteria; c__Alphaproteobacteria
ASV_1896	d__Bacteria; p__Acidobacteriota; c__Acidobacteriae; o__Acidobacteriales; f__Acidobacteriaceae
ASV_1897	d__Bacteria; p__Actinobacteriota; c__Thermoleophilia; o__Gaiellales; f__Gaiellaceae; g__AC-16; s__AC-16 sp005884575
ASV_1898	d__Bacteria; p__Bacteroidota; c__Bacteroidia; o__Bacteroidales; f__Muribaculaceae; g__Muribaculum; s__Muribaculum intestinale
ASV_1899	d__Bacteria; p__Actinobacteriota; c__Acidimicrobiia_401430; o__IMCC26256; f__PALSA-555; g__SHUY01; s__
ASV_1900	d__Bacteria; p__Firmicutes_A; c__Clostridia_258483; o__Lachnospirales; f__Lachnospiraceae
ASV_1901	d__Bacteria; p__Bacteroidota; c__Bacteroidia; o__Bacteroidales; f__Bacteroidaceae; g__Bacteroides_H
ASV_1902	d__Bacteria; p__Acidobacteriota; c__Acidobacteriae; o__20CM-2-55-15; f__20CM-2-55-15; g__DSPE01; s__DSPE01 sp011046715
ASV_1903	d__Bacteria; p__Firmicutes_A; c__Clostridia_258483; o__Oscillospirales; f__Oscillospiraceae_88309; g__CAG-83; s__CAG-83 sp000431575
ASV_1904	d__Bacteria; p__Firmicutes_A; c__Clostridia_258483; o__Lachnospirales; f__Lachnospiraceae
ASV_1905	d__Bacteria; p__Proteobacteria; c__Gammaproteobacteria; o__Burkholderiales_597439; f__Usitatibacteraceae; g__Usitatibacter; s__
ASV_1906	d__Bacteria; p__Bacteroidota; c__Bacteroidia; o__Bacteroidales; f__Muribaculaceae; g__Paramuribaculum; s__Paramuribaculum sp900551515
ASV_1907	d__Bacteria; p__Campylobacterota; c__Campylobacteria; o__Campylobacterales; f__Helicobacteraceae
ASV_1908	d__Bacteria; p__Bacteroidota; c__Bacteroidia; o__Chitinophagales; f__Chitinophagaceae_966727; g__Aurantisolimonas; s__Aurantisolimonas haloimpatiens
ASV_1909	d__Bacteria; p__Bacteroidota; c__Bacteroidia; o__Flavobacteriales_877923; f__Flavobacteriaceae; g__Flavobacterium; s__
ASV_1910	d__Bacteria; p__Proteobacteria; c__Alphaproteobacteria; o__Rhizobiales_A_504705; f__Xanthobacteraceae_503485; g__Pseudolabrys_502538
ASV_1911	d__Bacteria; p__Bacteroidota; c__Bacteroidia; o__Bacteroidales; f__Muribaculaceae; g__CAG-485; s__CAG-485 sp002493045
ASV_1912	d__Bacteria; p__Bacteroidota; c__Bacteroidia; o__Bacteroidales; f__Marinifilaceae; g__Butyricimonas
ASV_1913	d__Bacteria; p__Firmicutes_A; c__Clostridia_258483; o__Lachnospirales; f__Lachnospiraceae; g__Anaerobutyricum
ASV_1914	d__Bacteria; p__Firmicutes_A; c__Clostridia_258483; o__TANB77; f__CAG-508; g__CAG-273; s__
ASV_1915	d__Bacteria; p__Firmicutes_D; c__Bacilli; o__Erysipelotrichales; f__Erysipelotrichaceae; g__UBA636; s__UBA636 sp900321955
ASV_1916	d__Bacteria; p__Firmicutes_A; c__Clostridia_258483; o__Lachnospirales; f__Lachnospiraceae
ASV_1917	d__Bacteria; p__Bacteroidota; c__Bacteroidia; o__Bacteroidales
ASV_1918	d__Bacteria; p__Bacteroidota; c__Bacteroidia; o__Bacteroidales; f__Bacteroidaceae; g__Bacteroides_H; s__Bacteroides_H uniformis
ASV_1919	d__Bacteria; p__Firmicutes_D; c__Bacilli; o__RF39; f__UBA660; g__RUG12438; s__RUG12438 sp902801685
ASV_1920	d__Bacteria; p__Proteobacteria; c__Gammaproteobacteria; o__Ectothiorhodospirales; f__Acidihalobacteraceae; g__; s__
ASV_1921	d__Bacteria; p__Firmicutes_A; c__Clostridia_258483; o__Lachnospirales; f__Lachnospiraceae
ASV_1922	d__Bacteria; p__Proteobacteria; c__Gammaproteobacteria; o__Burkholderiales_597441; f__Methylophilaceae
ASV_1923	d__Bacteria; p__Firmicutes_A; c__Clostridia_258483; o__Oscillospirales; f__Ruminococcaceae
ASV_1924	d__Bacteria; p__Bacteroidota; c__Bacteroidia; o__Bacteroidales; f__Muribaculaceae; g__CAG-485; s__CAG-485 sp900547755
ASV_1925	d__Bacteria; p__Proteobacteria; c__Gammaproteobacteria
ASV_1926	d__Bacteria; p__Firmicutes_A; c__Clostridia_258483; o__Oscillospirales; f__Oscillospiraceae_88309; g__Evtepia
ASV_1927	d__Bacteria; p__Actinobacteriota; c__Thermoleophilia; o__Gaiellales; f__Gaiellaceae; g__AC-16; s__AC-16 sp005884575
ASV_1928	d__Bacteria; p__Bacteroidota; c__Bacteroidia; o__Bacteroidales; f__Paludibacteraceae; g__F0058; s__
ASV_1929	d__Bacteria; p__Bacteroidota; c__Bacteroidia; o__Bacteroidales; f__Bacteroidaceae; g__Phocaeicola_A_858004; s__Phocaeicola_A_858004 dorei
ASV_1930	d__Bacteria; p__Proteobacteria; c__Gammaproteobacteria; o__Burkholderiales_592524; f__Burkholderiaceae_A_580492; g__Paraburkholderia_580243
ASV_1931	d__Bacteria; p__Gemmatimonadota; c__Gemmatimonadetes; o__Gemmatimonadales; f__GWC2-71-9
ASV_1932	d__Bacteria; p__Bacteroidota; c__Bacteroidia; o__Bacteroidales; f__Bacteroidaceae; g__Bacteroides_H; s__Bacteroides_H acidifaciens
ASV_1933	d__Bacteria; p__Firmicutes_A; c__Clostridia_258483; o__Lachnospirales; f__Lachnospiraceae
ASV_1934	d__Bacteria; p__Firmicutes_A; c__Clostridia_258483; o__Oscillospirales; f__Oscillospiraceae_88309; g__CAG-83; s__CAG-83 sp900545585
ASV_1935	d__Bacteria; p__Firmicutes_A; c__Clostridia_258483; o__Lachnospirales; f__Lachnospiraceae; g__1XD42-69; s__1XD42-69 sp003612565
ASV_1936	d__Bacteria; p__Acidobacteriota; c__Mor1; o__Mor1; f__Mor1; g__Mor1
ASV_1937	d__Bacteria; p__Proteobacteria; c__Gammaproteobacteria; o__Burkholderiales_597439; f__Usitatibacteraceae; g__Usitatibacter; s__
ASV_1938	d__Bacteria; p__Proteobacteria; c__Alphaproteobacteria; o__Sphingomonadales; f__Sphingomonadaceae; g__Sphingomonas_L_486704
ASV_1939	d__Bacteria; p__Bacteroidota; c__Bacteroidia; o__Bacteroidales; f__Muribaculaceae; g__CAG-873; s__CAG-873 sp011959565
ASV_1940	d__Bacteria; p__Firmicutes_D; c__Bacilli; o__Lactobacillales; f__Streptococcaceae; g__Streptococcus
ASV_1941	d__Bacteria; p__Bacteroidota; c__Bacteroidia; o__Flavobacteriales_877923; f__Flavobacteriaceae
ASV_1942	d__Bacteria; p__Verrucomicrobiota; c__Verrucomicrobiae; o__Verrucomicrobiales; f__Akkermansiaceae; g__Akkermansia; s__
ASV_1943	d__Bacteria; p__Firmicutes_A; c__Clostridia_258483; o__Oscillospirales; f__Ruminococcaceae; g__Faecalibacterium; s__
ASV_1944	d__Bacteria
ASV_1945	d__Bacteria; p__Proteobacteria; c__Alphaproteobacteria
ASV_1946	d__Bacteria; p__Bacteroidota; c__Bacteroidia; o__Bacteroidales; f__Bacteroidaceae; g__Bacteroides_H; s__Bacteroides_H acidifaciens
ASV_1947	d__Bacteria; p__Bacteroidota; c__Bacteroidia; o__Bacteroidales; f__Muribaculaceae; g__CAG-873; s__CAG-873 sp011959565
ASV_1948	d__Bacteria; p__Bacteroidota; c__Bacteroidia; o__Bacteroidales; f__Bacteroidaceae; g__Prevotella; s__Prevotella hominis
ASV_1949	d__Bacteria; p__Bacteroidota; c__Bacteroidia; o__Bacteroidales; f__UBA932; g__Cryptobacteroides; s__
ASV_1950	d__Bacteria; p__Bacteroidota; c__Bacteroidia; o__Bacteroidales; f__Tannerellaceae; g__Parabacteroides_B_862066; s__Parabacteroides_B_862066 distasonis
ASV_1951	d__Bacteria; p__Firmicutes_A; c__Clostridia_258483; o__Lachnospirales; f__Lachnospiraceae; g__UBA3282; s__UBA3282 sp003611805
ASV_1952	d__Bacteria; p__Gemmatimonadota; c__Gemmatimonadetes; o__Gemmatimonadales; f__GWC2-71-9; g__JABFSM01; s__JABFSM01 sp009692115
ASV_1953	d__Bacteria; p__Firmicutes_A; c__Clostridia_258483; o__Lachnospirales; f__Lachnospiraceae
ASV_1954	d__Bacteria; p__Bacteroidota; c__Bacteroidia; o__Bacteroidales; f__Bacteroidaceae; g__Bacteroides_H; s__Bacteroides_H faecichinchillae
ASV_1955	d__Bacteria; p__Bacteroidota; c__Bacteroidia; o__Bacteroidales; f__Bacteroidaceae; g__Phocaeicola_A_858004
ASV_1956	d__Bacteria; p__Proteobacteria; c__Gammaproteobacteria; o__Burkholderiales_597441; f__Gallionellaceae; g__Gallionella; s__Gallionella sp002414205
ASV_1957	d__Bacteria; p__Firmicutes_A; c__Clostridia_258483; o__Oscillospirales; f__Acutalibacteraceae
ASV_1958	d__Bacteria; p__Firmicutes_A; c__Clostridia_258483; o__Lachnospirales; f__Lachnospiraceae
ASV_1959	d__Bacteria; p__Actinobacteriota; c__Actinomycetia; o__Propionibacteriales; f__Nocardioidaceae; g__Nocardioides_A_392796
ASV_1960	d__Bacteria; p__Bacteroidota; c__Bacteroidia; o__Bacteroidales; f__Muribaculaceae; g__Paramuribaculum; s__Paramuribaculum sp000431155
ASV_1961	d__Bacteria; p__Proteobacteria; c__Alphaproteobacteria; o__Ferrovibrionales; f__Ferrovibrionaceae; g__SYSU-D60015; s__SYSU-D60015 sp003576705
ASV_1962	d__Bacteria; p__Firmicutes_A; c__Clostridia_258483; o__Oscillospirales; f__CAG-382; g__SFLA01; s__SFLA01 sp004553575
ASV_1963	d__Bacteria; p__Firmicutes_A; c__Clostridia_258483; o__Lachnospirales; f__Lachnospiraceae; g__Butyribacter; s__Butyribacter sp001916135
ASV_1964	d__Bacteria; p__Actinobacteriota; c__Actinomycetia; o__Actinomycetales; f__Micrococcaceae; g__Rothia; s__Rothia aeria
ASV_1965	d__Bacteria; p__Bacteroidota; c__Bacteroidia; o__Bacteroidales; f__Bacteroidaceae; g__Bacteroides_H
ASV_1966	d__Bacteria; p__Bacteroidota; c__Bacteroidia; o__Bacteroidales; f__Bacteroidaceae; g__Prevotella; s__Prevotella sp002251365
ASV_1967	d__Bacteria; p__Firmicutes_A; c__Clostridia_258483; o__Lachnospirales; f__Lachnospiraceae; g__Oliverpabstia; s__Oliverpabstia faecicola
ASV_1968	d__Bacteria; p__Actinobacteriota
ASV_1969	d__Bacteria; p__Bacteroidota; c__Bacteroidia; o__Bacteroidales; f__Bacteroidaceae; g__Alloprevotella; s__Alloprevotella sp900095835
ASV_1970	d__Bacteria; p__Bacteroidota; c__Bacteroidia; o__Bacteroidales; f__Bacteroidaceae; g__Bacteroides_H; s__Bacteroides_H fragilis
ASV_1971	d__Bacteria; p__Gemmatimonadota; c__Gemmatimonadetes; o__Gemmatimonadales; f__Gemmatimonadaceae
ASV_1972	d__Bacteria; p__Actinobacteriota; c__Actinomycetia; o__Streptomycetales_400645; f__Streptomycetaceae_400641
ASV_1973	d__Bacteria; p__Proteobacteria; c__Alphaproteobacteria; o__Sphingomonadales; f__Sphingomonadaceae; g__Sphingomonas_L_486704
ASV_1974	d__Bacteria; p__Bacteroidota; c__Bacteroidia; o__Bacteroidales; f__Paludibacteraceae; g__RF16; s__
ASV_1975	d__Bacteria; p__Firmicutes_D; c__Bacilli; o__Lactobacillales; f__Lactobacillaceae; g__Lactobacillus
ASV_1976	d__Bacteria
ASV_1977	d__Bacteria; p__Proteobacteria; c__Alphaproteobacteria; o__Pelagibacterales; f__Pelagibacteraceae; g__Pelagibacter_A_533952
ASV_1978	d__Bacteria; p__Firmicutes_A; c__Clostridia_258483; o__TANB77; f__CAG-508; g__CAG-273; s__CAG-273 sp003507395
ASV_1979	d__Bacteria; p__Firmicutes_A; c__Clostridia_258483; o__Lachnospirales; f__Lachnospiraceae
ASV_1980	d__Bacteria; p__Firmicutes_A; c__Clostridia_258483; o__Oscillospirales; f__Oscillospiraceae_88309; g__CAG-83; s__CAG-83 sp900545585
ASV_1981	d__Bacteria; p__Actinobacteriota; c__Actinomycetia
ASV_1982	d__Bacteria; p__Proteobacteria; c__Alphaproteobacteria; o__Pelagibacterales; f__Pelagibacteraceae; g__AG-414-E02; s__AG-414-E02 sp902588625
ASV_1983	d__Bacteria; p__Proteobacteria; c__Alphaproteobacteria; o__Sphingomonadales; f__Sphingomonadaceae; g__Sphingomonas_L_486704
ASV_1984	d__Bacteria; p__Campylobacterota; c__Campylobacteria; o__Campylobacterales; f__Helicobacteraceae; g__Helicobacter_D; s__Helicobacter_D ganmani
ASV_1985	d__Bacteria; p__Firmicutes_A; c__Clostridia_258483; o__Lachnospirales; f__Lachnospiraceae; g__Kineothrix; s__Kineothrix sp000403275
ASV_1986	d__Bacteria; p__Firmicutes_A; c__Clostridia_258483; o__Oscillospirales; f__Oscillospiraceae_88309; g__Intestinimonas; s__Intestinimonas butyriciproducens
ASV_1987	d__Bacteria; p__Proteobacteria; c__Gammaproteobacteria; o__Burkholderiales_597441; f__Methylophilaceae; g__MM2; s__
ASV_1988	d__Bacteria; p__Firmicutes_A; c__Clostridia_258483; o__Peptostreptococcales; f__Anaerovoracaceae
ASV_1989	d__Bacteria
ASV_1990	d__Bacteria; p__Bacteroidota; c__Bacteroidia; o__Bacteroidales; f__Bacteroidaceae; g__Phocaeicola_A_858004; s__
ASV_1991	Unassigned
ASV_1992	d__Bacteria; p__Firmicutes_D; c__Bacilli; o__Lactobacillales; f__Streptococcaceae; g__Streptococcus
ASV_1993	d__Bacteria; p__Proteobacteria; c__Gammaproteobacteria; o__Burkholderiales_597439; f__Usitatibacteraceae; g__Usitatibacter; s__
ASV_1994	d__Bacteria; p__Proteobacteria; c__Alphaproteobacteria; o__Rhodobacterales; f__Rhodobacteraceae
ASV_1995	d__Bacteria; p__Firmicutes_A; c__Clostridia_258483; o__Lachnospirales; f__Lachnospiraceae
ASV_1996	d__Bacteria; p__Proteobacteria; c__Gammaproteobacteria; o__Pseudomonadales_650611; f__Pseudomonadaceae; g__Pseudomonas_E_647464
ASV_1997	d__Bacteria; p__Myxococcota_A_473307; c__Polyangia_463783; o__Polyangiales; f__SLQV01; g__SLQV01
ASV_1998	d__Bacteria; p__Proteobacteria; c__Gammaproteobacteria; o__Burkholderiales_592522; f__Burkholderiaceae_A_592522
ASV_1999	d__Bacteria; p__Desulfobacterota_B; c__Binatia; o__UBA9968; f__UBA9968; g__; s__
[truncated: 23,045 more rows]
